# Supplementary material for: Cell Cycle Arrest in G2/M Phase Enhances Replication of Interferon-Sensitive Cytoplasmic RNA Viruses via Inhibition of Antiviral Gene Expression
Source: J Virol. 2019 Feb 5;93(4):e01885-18. doi: 10.1128/JVI.01885-18 (PMC6364032; doi:10.1128/JVI.01885-18)
Supplement: Supplemental file 1 [file dbbeec045a63c4a08ad0f3349d26d3d6_JVI.01885-18-sd001.xlsx]

## Sheet: All_Overlap
Table S1. Upregulated differentially expressed genes that are in common in the three tested comparisons (control + IFN, paclitaxel + IFN and colchicine + IFN versus control, paclitaxel and colchicine, respectively) are enumerated. Probeset ID, Entrez Gene ID, gene symbol, gene title and RefSeq transcript ID are shown for all differentially expressed genes. Adjusted p-values and fold changes are a…
Probeset_ID	Entrez_Gene	Gene_Symbol	Gene_Title	RefSeq_Transcript_ID	P-value_Control_IFN_vs_Control	Fold-Change_Control_IFN_vs_Control	P-value_Paclitaxel_IFN_vs_Paclitaxel	Fold-Change_Paclitaxel_IFN_vs_Paclitaxel	P-value_Colchicine_IFN_vs_Colchicine	Fold-Change_Colchicine_IFN_vs_Colchicine
1552309_PM_a_at	91624	NEXN	nexilin (F actin binding protein)	NM_001172309 /// NM_144573 /// XM_005271322 /// XM_005271323 /// XM_005271324 /// XM_00	3.12e-09	86.1115	5.82e-07	36.9746	1.29e-06	21.6437
1552370_PM_at	132321	C4orf33	chromosome 4 open reading frame 33	NM_001099783 /// NM_173487 /// XM_005262734 /// XM_005262735 /// XM_011531594 /// XR_93	6.34e-05	2.30167	0.000461334	1.62537	5.2e-06	2.25141
1552703_PM_s_at	834 /// 114769	CARD16 /// CASP1	caspase recruitment domain family, member 16 /// caspase 1	NM_001017534 /// NM_001223 /// NM_001257118 /// NM_001257119 /// NM_033292 /// NM_03329	2.99e-05	12.2646	0.000206825	4.30276	0.000166483	4.07833
1553055_PM_a_at	162394	SLFN5	schlafen family member 5	NM_144975 /// XM_005257934	4.34e-06	12.2792	3.01e-06	6.86379	2.97e-05	3.89898
1553646_PM_at	139324	HDX	highly divergent homeobox	NM_001177478 /// NM_001177479 /// NM_144657 /// XM_006724619 /// XM_011530862 /// XM_01	5.07e-05	3.71211	5.16e-05	2.1842	9e-07	3.31415
1555464_PM_at	64135	IFIH1	interferon induced, with helicase C domain 1	NM_022168 /// XM_011511628 /// XM_011511629	1.08e-06	17.3505	3.66e-09	13.3875	7.75e-09	9.29501
1555785_PM_a_at	54464	XRN1	5'-3' exoribonuclease 1	NM_001042604 /// NM_001282857 /// NM_001282859 /// NM_019001 /// XM_006713673 /// XM_01	3.07e-05	5.19608	5.95e-05	1.94639	8.45e-07	2.85181
1555852_PM_at	100507463	PSMB8-AS1	PSMB8 antisense RNA 1 (head to head)	NR_037173 /// NR_037174 /// NR_037175 /// NR_037176	4.65e-07	8.68513	5.43e-06	4.56387	1.71e-06	5.11042
1556643_PM_at	105221694	BISPR	BST2 interferon stimulated positive regulator (non-protein coding)	NR_130765 /// NR_130766	4.45e-05	3.34454	9.9e-05	1.88147	5.65e-07	3.04736
1557078_PM_at	162394	SLFN5	schlafen family member 5	NM_144975 /// XM_005257934	2.03e-08	14.685	5.96e-07	6.11982	9.49e-06	3.37913
1557236_PM_at	80830	APOL6	apolipoprotein L, 6	NM_030641 /// XM_011530392	2.45e-06	10.2363	2.12e-05	8.88832	5.05e-05	6.23834
1559585_PM_at	91351	DDX60L	DEAD (Asp-Glu-Ala-Asp) box polypeptide 60-like	NM_001012967 /// NM_001291510 /// XM_005263341 /// XM_005263342 /// XM_005263343 /// XM	0.000338952	3.86164	6.77e-08	3.44552	4.59e-08	3.35248
1559883_PM_s_at	25939	SAMHD1	SAM domain and HD domain 1	NM_015474 /// XM_005260384 /// XM_011528761	6.11e-07	19.7778	5.84e-06	10.6139	3.03e-07	23.0316
1560128_PM_x_at	441108	C5orf56	chromosome 5 open reading frame 56	NM_001013717 /// NM_001207001 /// NM_001207002 /// NM_001207003 /// NR_045116	0.000323013	2.27474	0.000755097	1.77937	0.000323079	1.83771
1563075_PM_s_at	---	---	---	---	1.47e-05	5.28585	4.75e-05	3.84063	0.000221967	2.79234
1568592_PM_at	140691 /// 100419583	LOC100419583 /// TRIM69	ring finger protein 4 pseudogene /// tripartite motif containing 69	NM_001301144 /// NM_001301145 /// NM_001301146 /// NM_080745 /// NM_182985 /// NR_12537	2.05e-07	9.80658	2.13e-05	2.63778	1.08e-07	5.4844
1569030_PM_s_at	51667	NUB1	negative regulator of ubiquitin-like proteins 1	NM_001243351 /// NM_016118 /// XM_005250011 /// XM_011516302 /// XM_011516303 /// XM_01	7.33e-07	4.39488	1.03e-05	2.26003	1.68e-06	2.58338
200628_PM_s_at	7453	WARS	tryptophanyl-tRNA synthetase	NM_004184 /// NM_173701 /// NM_213645 /// NM_213646 /// XM_005268044 /// XM_006720249 /	8.37e-06	3.8448	0.000547992	2.70248	0.00032048	2.72704
200887_PM_s_at	6772	STAT1	signal transducer and activator of transcription 1	NM_007315 /// NM_139266 /// XM_006712718	7.84e-07	4.33882	1.56e-05	3.77278	1.56e-06	5.15746
201601_PM_x_at	8519 /// 10581	IFITM1 /// IFITM2	interferon induced transmembrane protein 1 /// interferon induced transmembrane protein	NM_003641 /// NM_006435	3.04e-06	2.65121	0.000178888	2.19476	8.39e-07	4.18544
201649_PM_at	9246	UBE2L6	ubiquitin-conjugating enzyme E2L 6	NM_004223 /// NM_198183	9.12e-08	6.03811	8.82e-05	4.2574	8.08e-07	11.1572
201786_PM_s_at	103	ADAR	adenosine deaminase, RNA-specific	NM_001025107 /// NM_001111 /// NM_001193495 /// NM_015840 /// NM_015841 /// XM_00671110	7.75e-06	2.38494	0.000173205	1.68125	1.65e-06	2.38611
202086_PM_at	4599	MX1	MX dynamin-like GTPase 1	NM_001144925 /// NM_001178046 /// NM_001282920 /// NM_002462 /// XM_005260978 /// XM_00	2.81e-07	35.934	3.43e-08	21.6364	1.11e-08	26.2862
202269_PM_x_at	2633	GBP1	guanylate binding protein 1, interferon-inducible	NM_002053 /// XM_006710573	7.35e-06	49.7183	1.62e-06	24.3522	2.05e-07	44.8587
202270_PM_at	2633	GBP1	guanylate binding protein 1, interferon-inducible	NM_002053 /// XM_006710573	8.23e-07	45.9523	2.91e-07	19.6378	7.41e-09	69.4136
202307_PM_s_at	6890	TAP1	transporter 1, ATP-binding cassette, sub-family B (MDR/TAP)	NM_000593 /// NM_001292022	1.21e-07	13.1962	1.37e-05	4.80909	3.13e-07	10.0275
202411_PM_at	3429	IFI27	interferon, alpha-inducible protein 27	NM_001130080 /// NM_001288952 /// NM_001288954 /// NM_001288956 /// NM_001288957 /// NM	1.02e-07	72.221	2.18e-07	32.178	6.64e-08	41.4661
202446_PM_s_at	5359	PLSCR1	phospholipid scramblase 1	NM_021105 /// XM_005247538 /// XM_011512904 /// XM_011512905 /// XM_011512906 /// XM_01	1.33e-07	3.53227	8.23e-05	2.03152	6.16e-06	2.5041
202531_PM_at	3659	IRF1	interferon regulatory factor 1	NM_002198 /// XM_011543378 /// XM_011543379 /// XR_427711	6.32e-05	4.93565	1.07e-06	3.83405	7.38e-07	3.71662
202687_PM_s_at	8743	TNFSF10	tumor necrosis factor (ligand) superfamily, member 10	NM_001190942 /// NM_001190943 /// NM_003810 /// NR_033994	0.000887954	11.4087	0.000321361	5.56128	6.14e-06	14.4496
202688_PM_at	8743	TNFSF10	tumor necrosis factor (ligand) superfamily, member 10	NM_001190942 /// NM_001190943 /// NM_003810 /// NR_033994	0.00119291	18.6995	0.000181083	8.0696	2.8e-06	27.1877
202863_PM_at	6672	SP100	SP100 nuclear antigen	NM_001080391 /// NM_001206701 /// NM_001206702 /// NM_001206703 /// NM_001206704 /// NM	3.45e-07	5.56821	3.47e-06	2.30711	2.53e-07	2.90011
202864_PM_s_at	6672	SP100	SP100 nuclear antigen	NM_001080391 /// NM_001206701 /// NM_001206702 /// NM_001206703 /// NM_001206704 /// NM	3.77e-08	6.27019	1.14e-05	2.45674	8.49e-07	3.15312
202869_PM_at	4938	OAS1	2'-5'-oligoadenylate synthetase 1	NM_001032409 /// NM_002534 /// NM_016816 /// XM_006719434 /// XM_011538413 /// XM_01153	2e-05	12.6631	1.48e-07	8.40242	8.74e-09	15.6551
203147_PM_s_at	9830	TRIM14	tripartite motif containing 14	NM_014788 /// NM_033219 /// NM_033220 /// NM_033221 /// XM_005252320 /// XM_006717338 /	5.23e-05	3.09673	7.58e-05	2.81462	1.93e-05	3.16605
203148_PM_s_at	9830	TRIM14	tripartite motif containing 14	NM_014788 /// NM_033219 /// NM_033220 /// NM_033221 /// XM_005252320 /// XM_006717338 /	4.02e-05	3.72513	7.15e-05	2.50445	5.52e-08	7.61072
203153_PM_at	3434	IFIT1	interferon-induced protein with tetratricopeptide repeats 1	NM_001270927 /// NM_001270928 /// NM_001270929 /// NM_001270930 /// NM_001548	2.37e-06	54.3356	2.34e-07	25.0922	3.28e-09	135.164
203567_PM_s_at	10475	TRIM38	tripartite motif containing 38	NM_006355 /// XM_005248799 /// XM_005248800 /// XM_011514232	7.32e-06	6.33437	3.47e-05	3.61262	1.93e-05	3.64352
203568_PM_s_at	10475	TRIM38	tripartite motif containing 38	NM_006355 /// XM_005248799 /// XM_005248800 /// XM_011514232	3.12e-06	4.54611	0.000314709	2.46637	0.000117572	2.62505
203595_PM_s_at	24138	IFIT5	interferon-induced protein with tetratricopeptide repeats 5	NM_012420	5.05e-08	7.28359	2.16e-08	6.91881	6.63e-09	7.91405
203596_PM_s_at	24138	IFIT5	interferon-induced protein with tetratricopeptide repeats 5	NM_012420	6.42e-07	9.77719	2.37e-07	6.14697	1.29e-08	10.7063
203610_PM_s_at	10475	TRIM38	tripartite motif containing 38	NM_006355 /// XM_005248799 /// XM_005248800 /// XM_011514232	8.88e-06	10.2963	5.16e-05	3.64002	2.87e-06	5.6236
203689_PM_s_at	2332	FMR1	fragile X mental retardation 1	NM_001185075 /// NM_001185076 /// NM_001185081 /// NM_001185082 /// NM_002024 /// NR_03	1.75e-07	2.46691	0.000323241	1.56058	7.91e-06	1.95862
203728_PM_at	578	BAK1	BCL2-antagonist/killer 1	NM_001188 /// XM_011514779 /// XM_011514780	9.77e-05	4.30117	0.000662504	1.85752	0.000105569	2.10948
203882_PM_at	10379	IRF9	interferon regulatory factor 9	NM_006084	1.68e-06	7.13655	6.12e-06	4.21735	1.05e-06	5.27185
204211_PM_x_at	5610	EIF2AK2	eukaryotic translation initiation factor 2-alpha kinase 2	NM_001135651 /// NM_001135652 /// NM_002759 /// XM_011532987	7.9e-06	3.94069	0.000635829	2.39112	6.16e-05	3.06735
204249_PM_s_at	4005	LMO2	LIM domain only 2 (rhombotin-like 1)	NM_001142315 /// NM_001142316 /// NM_005574 /// XM_005252921 /// XM_011520101	6.73e-07	18.1496	0.000412036	5.36342	0.000160839	5.97927
204279_PM_at	5698	PSMB9	proteasome subunit beta 9	NM_002800 /// NM_148954 /// XM_011546317 /// XM_011548065 /// XM_011548455	5.45e-08	5.20054	0.000132334	3.74946	8.4e-07	10.0866
204415_PM_at	2537	IFI6	interferon, alpha-inducible protein 6	NM_002038 /// NM_022872 /// NM_022873	6.8e-07	27.8652	9.81e-07	13.078	2.14e-08	42.1783
204439_PM_at	10964	IFI44L	interferon-induced protein 44-like	NM_006820 /// XM_005270391 /// XM_005270392 /// XM_005270393 /// XM_006710304 /// XM_01	2.64e-07	120.958	9.24e-09	48.7431	4.39e-09	52.2218
204502_PM_at	25939	SAMHD1	SAM domain and HD domain 1	NM_015474 /// XM_005260384 /// XM_011528761	2.56e-07	15.9301	1.93e-07	9.98488	2.79e-08	14.6972
204533_PM_at	3627	CXCL10	chemokine (C-X-C motif) ligand 10	NM_001565	3.2e-09	238.441	4.73e-08	71.1272	6.7e-05	5.32495
204601_PM_at	9683	N4BP1	NEDD4 binding protein 1	NM_153029 /// XM_005256262 /// XM_011523482	0.00011786	3.15541	0.000535379	1.52664	3.86e-06	2.11397
204698_PM_at	3669	ISG20	interferon stimulated exonuclease gene 20kDa	NM_001303233 /// NM_001303234 /// NM_001303235 /// NM_001303236 /// NM_001303237 /// NM	5.24e-07	9.88454	0.000466909	3.20779	0.00125547	2.56695
204747_PM_at	3437	IFIT3	interferon-induced protein with tetratricopeptide repeats 3	NM_001031683 /// NM_001289758 /// NM_001289759 /// NM_001549	1.92e-06	48.782	6.41e-08	30.5658	9.83e-09	52.5251
204804_PM_at	6737	TRIM21	tripartite motif containing 21	NM_003141 /// XM_006718283	5.91e-09	8.2015	1.26e-06	4.86131	6.38e-07	4.96526
204820_PM_s_at	10384 /// 11118	BTN3A2 /// BTN3A3	butyrophilin, subfamily 3, member A2 /// butyrophilin, subfamily 3, member A3	NM_001197246 /// NM_001197247 /// NM_001197248 /// NM_001197249 /// NM_001242803 /// NM	9.41e-05	3.18414	0.000146115	1.778	4.97e-07	2.95809
204872_PM_at	7091	TLE4	transducin-like enhancer of split 4	NM_001282748 /// NM_001282749 /// NM_001282753 /// NM_001282760 /// NM_007005 /// NR_10	3.61e-05	5.54889	7.57e-05	2.76063	6.74e-07	5.4358
204972_PM_at	4939	OAS2	2'-5'-oligoadenylate synthetase 2	NM_001032731 /// NM_002535 /// NM_016817 /// XM_011538415	1.66e-08	60.5798	2.14e-09	25.8753	1.31e-09	24.8985
204994_PM_at	4600	MX2	MX dynamin-like GTPase 2	NM_002463 /// XM_005260983 /// XM_005260984 /// XM_011529571 /// XM_011529572 /// XM_01	8.1e-08	21.2097	5.26e-06	9.02895	2.57e-06	9.42966
205073_PM_at	1573	CYP2J2	cytochrome P450, family 2, subfamily J, polypeptide 2	NM_000775 /// XR_246240 /// XR_946558	5.95e-06	4.87795	0.000182192	2.79682	4.95e-05	3.13297
205170_PM_at	6773	STAT2	signal transducer and activator of transcription 2	NM_005419 /// NM_198332 /// XM_005269110 /// XM_005269111 /// XM_011538697 /// XM_01153	4.5e-07	5.61559	0.000138169	3.01907	5.81e-06	4.67948
205483_PM_s_at	9636	ISG15	ISG15 ubiquitin-like modifier	NM_005101	1.14e-07	9.0339	1.08e-06	4.61575	1.08e-07	6.49185
205552_PM_s_at	4938	OAS1	2'-5'-oligoadenylate synthetase 1	NM_001032409 /// NM_002534 /// NM_016816 /// XM_006719434 /// XM_011538413 /// XM_01153	1.25e-05	14.5995	2.51e-06	8.98722	4.5e-08	26.6266
205569_PM_at	27074	LAMP3	lysosomal-associated membrane protein 3	NM_014398 /// XM_005247360 /// XM_006713586 /// XM_011512688 /// XR_924123 /// XR_92412	2.39e-06	36.4865	1.89e-06	14.6948	7.44e-07	16.5454
205660_PM_at	8638	OASL	2'-5'-oligoadenylate synthetase-like	NM_001261825 /// NM_003733 /// NM_198213	4.57e-07	16.4952	1.08e-06	9.18515	1.8e-08	27.8518
205801_PM_s_at	25780	RASGRP3	RAS guanyl releasing protein 3 (calcium and DAG-regulated)	NM_001139488 /// NM_015376 /// NM_170672 /// XM_005264246 /// XM_011532746 /// XM_01153	1.19e-08	12.6746	6.86e-05	5.25077	1.84e-05	6.25518
205842_PM_s_at	3717	JAK2	Janus kinase 2	NM_004972	2.2e-05	5.66813	0.000554291	2.40556	0.00129044	2.06377
205992_PM_s_at	3600	IL15	interleukin 15	NM_000585 /// NM_172174 /// NM_172175 /// NR_037840	3.75e-06	5.89508	8.42e-05	2.66396	9.91e-06	3.32343
206011_PM_at	834	CASP1	caspase 1	NM_001223 /// NM_001257118 /// NM_001257119 /// NM_033292 /// NM_033293 /// NM_033294 /	2.78e-06	22.0262	0.000131614	5.65106	0.00167229	3.0835
206133_PM_at	54739	XAF1	XIAP associated factor 1	NM_017523 /// NM_199139 /// NR_046396 /// NR_046397 /// NR_046398 /// XM_005256706 ///	1.47e-08	93.1272	8.65e-08	38.4881	4.81e-08	38.5638
206271_PM_at	7098	TLR3	toll-like receptor 3	NM_003265	8.54e-06	7.47876	1.53e-05	3.22296	1.23e-08	12.4939
206332_PM_s_at	3428	IFI16	interferon, gamma-inducible protein 16	NM_001206567 /// NM_005531 /// XM_005245127 /// XM_006711290 /// XM_011509478	2.41e-08	24.2591	5.7e-08	10.0579	1.4e-07	7.01546
206553_PM_at	4939	OAS2	2'-5'-oligoadenylate synthetase 2	NM_001032731 /// NM_002535 /// NM_016817 /// XM_011538415	1.2e-07	14.2817	3.67e-09	8.15768	9.57e-10	9.81832
206693_PM_at	3574	IL7	interleukin 7	NM_000880 /// NM_001199886 /// NM_001199887 /// NM_001199888 /// XM_011517521 /// XM_01	1.97e-05	8.0884	0.000644288	3.16221	3e-05	5.08029
206911_PM_at	7706	TRIM25	tripartite motif containing 25	NM_005082	0.000193724	3.16701	0.000225853	1.96297	0.000395829	1.7926
207181_PM_s_at	840	CASP7	caspase 7	NM_001227 /// NM_001267056 /// NM_001267057 /// NM_001267058 /// NM_033338 /// NM_03333	4.77e-05	2.95379	0.000138006	2.20149	9.81e-06	2.81179
208012_PM_x_at	3431	SP110	SP110 nuclear body protein	NM_001185015 /// NM_004509 /// NM_004510 /// NM_080424 /// XM_005246525 /// XM_00671248	5.37e-08	14.8532	7.77e-07	5.79462	4.14e-08	10.0458
208392_PM_x_at	3431	SP110	SP110 nuclear body protein	NM_001185015 /// NM_004509 /// NM_004510 /// NM_080424 /// XM_005246525 /// XM_00671248	3.56e-08	10.5543	1.93e-06	5.54107	4.55e-08	11.9032
208436_PM_s_at	3665	IRF7	interferon regulatory factor 7	NM_001572 /// NM_004029 /// NM_004030 /// NM_004031 /// XM_005252906 /// XM_005252907 /	5.99e-08	15.3269	3.59e-06	4.70372	3.27e-07	6.83463
208912_PM_s_at	1267	CNP	2',3'-cyclic nucleotide 3' phosphodiesterase	NM_033133 /// XM_006721701 /// XM_011524340	1.41e-05	3.9072	0.000469388	2.12275	6.56e-06	3.40641
208936_PM_x_at	3964	LGALS8	lectin, galactoside-binding, soluble, 8	NM_006499 /// NM_201543 /// NM_201544 /// NM_201545 /// XM_011544188	3.21e-05	2.15038	9.12e-05	1.53064	7.55e-05	1.50405
208965_PM_s_at	3428	IFI16	interferon, gamma-inducible protein 16	NM_001206567 /// NM_005531 /// XM_005245127 /// XM_006711290 /// XM_011509478	2.65e-06	19.3178	1.43e-06	8.26499	1.58e-06	7.04767
208966_PM_x_at	3428	IFI16	interferon, gamma-inducible protein 16	NM_001206567 /// NM_005531 /// XM_005245127 /// XM_006711290 /// XM_011509478	1.56e-08	21.8753	1.78e-07	9.62999	2.26e-07	7.85052
209040_PM_s_at	5696	PSMB8	proteasome subunit beta 8	NM_004159 /// NM_148919	8.05e-06	3.82729	0.00051765	2.52539	5.92e-06	4.70646
209124_PM_at	4615	MYD88	myeloid differentiation primary response 88	NM_001172566 /// NM_001172567 /// NM_001172568 /// NM_001172569 /// NM_002468 /// XM_00	5.56e-07	3.59984	8.65e-05	2.7088	0.000150466	2.37798
209417_PM_s_at	3430	IFI35	interferon-induced protein 35	NM_005533 /// XM_005257302	1.28e-07	7.13616	0.000132972	3.79117	1.91e-06	8.30298
209546_PM_s_at	8542	APOL1	apolipoprotein L1	NM_001136540 /// NM_001136541 /// NM_003661 /// NM_145343 /// NM_145344 /// XM_00526179	5.77e-06	6.59603	0.000191373	3.6855	5.85e-06	6.69866
209732_PM_at	9976	CLEC2B	C-type lectin domain family 2, member B	NM_005127	0.000220209	3.09346	0.000615335	1.56603	0.000223392	1.62211
209761_PM_s_at	3431	SP110	SP110 nuclear body protein	NM_001185015 /// NM_004509 /// NM_004510 /// NM_080424 /// XM_005246525 /// XM_00671248	1.89e-07	14.3413	9.05e-07	5.97465	3.23e-08	11.689
209762_PM_x_at	3431	SP110	SP110 nuclear body protein	NM_001185015 /// NM_004509 /// NM_004510 /// NM_080424 /// XM_005246525 /// XM_00671248	8.17e-09	18.7948	1.99e-07	7.55219	1.35e-08	13.1125
209969_PM_s_at	6772	STAT1	signal transducer and activator of transcription 1	NM_007315 /// NM_139266 /// XM_006712718	7.53e-09	9.66488	3.18e-07	4.93161	1.21e-08	8.76382
209970_PM_x_at	834	CASP1	caspase 1	NM_001223 /// NM_001257118 /// NM_001257119 /// NM_033292 /// NM_033293 /// NM_033294 /	2.71e-07	19.053	0.000566668	4.58742	0.00118682	3.58783
210218_PM_s_at	6672	SP100	SP100 nuclear antigen	NM_001080391 /// NM_001206701 /// NM_001206702 /// NM_001206703 /// NM_001206704 /// NM	8.05e-08	12.5877	0.000135365	4.23461	2.14e-05	5.54103
210219_PM_at	6672	SP100	SP100 nuclear antigen	NM_001080391 /// NM_001206701 /// NM_001206702 /// NM_001206703 /// NM_001206704 /// NM	8.04e-07	3.92095	2.19e-07	2.2535	1.33e-07	2.23743
210797_PM_s_at	8638	OASL	2'-5'-oligoadenylate synthetase-like	NM_001261825 /// NM_003733 /// NM_198213	8.31e-07	21.3145	4.58e-06	10.3361	4.55e-08	42.3898
210985_PM_s_at	6672	SP100	SP100 nuclear antigen	NM_001080391 /// NM_001206701 /// NM_001206702 /// NM_001206703 /// NM_001206704 /// NM	2.73e-08	11.3601	0.000102319	4.3081	1.72e-05	5.55952
211012_PM_s_at	5371	PML	promyelocytic leukemia	NM_002675 /// NM_033238 /// NM_033239 /// NM_033240 /// NM_033244 /// NM_033246 /// NM_	6.06e-06	4.52079	1.78e-05	1.98447	1.74e-07	3.04345
211368_PM_s_at	834	CASP1	caspase 1	NM_001223 /// NM_001257118 /// NM_001257119 /// NM_033292 /// NM_033293 /// NM_033294 /	4.21e-08	28.0325	7.43e-05	7.04299	0.000250033	4.72475
211379_PM_x_at	8706	B3GALNT1	beta-1,3-N-acetylgalactosaminyltransferase 1 (globoside blood group)	NM_001038628 /// NM_003781 /// NM_033167 /// NM_033168 /// NM_033169 /// XM_005247859 /	5.2e-06	4.25885	0.000120229	2.55257	8.11e-05	2.51751
212657_PM_s_at	3557	IL1RN	interleukin 1 receptor antagonist	NM_000577 /// NM_173841 /// NM_173842 /// NM_173843 /// XM_005263661 /// XM_006712497 /	5.15e-05	4.18472	0.000584275	1.85518	0.000377661	1.84985
212986_PM_s_at	11011	TLK2	tousled-like kinase 2	NM_001112707 /// NM_001284333 /// NM_001284363 /// NM_006852 /// XM_011524215 /// XM_01	6.39e-06	2.48684	0.000145353	1.7336	0.000238168	1.61831
213073_PM_at	23503	ZFYVE26	zinc finger, FYVE domain containing 26	NM_015346 /// XM_006720093 /// XM_011536606 /// XM_011536607 /// XM_011536608 /// XM_01	2.53e-06	3.09651	0.000248653	1.78873	8.3e-06	2.32097
213238_PM_at	57205	ATP10D	ATPase, class V, type 10D	NM_020453 /// XM_005248119 /// XM_005248120 /// XM_011513722 /// XM_011513723 /// XR_92	1.3e-06	4.30751	0.000420251	2.06084	9.19e-06	3.04186
213261_PM_at	9881	TRANK1	tetratricopeptide repeat and ankyrin repeat containing 1	NM_014831 /// XM_006713432 /// XM_011534289 /// XM_011534290 /// XM_011534291 /// XM_01	1.38e-05	9.74205	0.000151082	2.85372	6.07e-07	6.95125
213293_PM_s_at	10346	TRIM22	tripartite motif containing 22	NM_001199573 /// NM_006074	2e-10	207.408	9.88e-09	75.9063	3.93e-09	89.6018
213294_PM_at	5610	EIF2AK2	eukaryotic translation initiation factor 2-alpha kinase 2	NM_001135651 /// NM_001135652 /// NM_002759 /// XM_011532987	9.37e-05	3.71805	3.32e-05	2.43796	1.36e-06	3.42382
213361_PM_at	23424	TDRD7	tudor domain containing 7	NM_001302884 /// NM_014290 /// XM_006717026 /// XM_011518424 /// XR_929741	1.36e-07	7.86453	7.62e-06	3.74332	1.06e-06	4.77362
213469_PM_at	80055	PGAP1	post-GPI attachment to proteins 1	NM_024989 /// XM_011511878 /// XM_011511879 /// XM_011511880	3.91e-06	2.4193	0.000574884	1.68334	0.000817755	1.58843
213797_PM_at	91543	RSAD2	radical S-adenosyl methionine domain containing 2	NM_080657 /// XM_011510414 /// XM_011510415	2.97e-06	101.499	4.55e-09	57.3669	6.54e-10	111.413
214022_PM_s_at	8519	IFITM1	interferon induced transmembrane protein 1	NM_003641	1.22e-07	2.40279	0.000142568	2.3453	6.16e-07	4.76545
214059_PM_at	10561	IFI44	interferon-induced protein 44	NM_006417 /// XM_005270380 /// XM_011540516 /// XM_011540517 /// XR_246226 /// XR_42658	6.09e-05	31.0412	2.46e-08	19.3031	2.69e-09	35.1194
214453_PM_s_at	10561	IFI44	interferon-induced protein 44	NM_006417 /// XM_005270380 /// XM_011540516 /// XM_011540517 /// XR_246226 /// XR_42658	7.87e-08	15.7302	8.25e-08	7.27648	1.15e-09	20.3948
214791_PM_at	93349	SP140L	SP140 nuclear body protein-like	NM_001308162 /// NM_001308163 /// NM_138402 /// XM_006712854 /// XM_006712855 /// XM_00	2.27e-05	4.34974	2.89e-05	2.4095	2.36e-06	3.05732
216020_PM_at	64135	IFIH1	interferon induced, with helicase C domain 1	NM_022168 /// XM_011511628 /// XM_011511629	3.62e-07	12.9787	8.7e-07	7.25292	1.77e-06	5.49892
217371_PM_s_at	3600	IL15	interleukin 15	NM_000585 /// NM_172174 /// NM_172175 /// NR_037840	1.22e-06	3.88904	8.92e-05	2.35624	9.58e-06	2.89466
217502_PM_at	3433	IFIT2	interferon-induced protein with tetratricopeptide repeats 2	NM_001547	1.21e-06	45.783	4.57e-07	21.5882	3.26e-08	49.1954
217933_PM_s_at	51056	LAP3	leucine aminopeptidase 3	NM_015907	3.34e-07	3.95717	2.41e-05	2.51905	4.58e-07	4.02524
218400_PM_at	4939 /// 4940	OAS2 /// OAS3	2'-5'-oligoadenylate synthetase 2 /// 2'-5'-oligoadenylate synthetase 3	NM_001032731 /// NM_002535 /// NM_006187 /// NM_016817 /// XM_005253889 /// XM_01153841	2.29e-07	17.0404	5.84e-07	5.99997	8.06e-09	15.5047
218429_PM_s_at	55337	C19orf66	chromosome 19 open reading frame 66	NM_001308277 /// NM_018381 /// XM_011528120 /// XM_011528121 /// XM_011528122 /// XR_93	1.87e-07	11.4387	1.6e-05	3.76166	6.68e-07	6.14158
218543_PM_s_at	64761	PARP12	poly(ADP-ribose) polymerase family member 12	NM_022750 /// NR_130117 /// XM_005250038 /// XM_005250039 /// XM_005250040 /// XM_01151	9.81e-07	6.10096	1.65e-06	3.6995	5.36e-07	4.04192
218943_PM_s_at	23586	DDX58	DEAD (Asp-Glu-Ala-Asp) box polypeptide 58	NM_014314	1.16e-07	46.3377	6.89e-07	12.835	1.23e-07	18.4929
218986_PM_s_at	55601	DDX60	DEAD (Asp-Glu-Ala-Asp) box polypeptide 60	NM_017631 /// XM_011532103 /// XM_011532104	1.37e-08	11.6395	2.33e-05	3.78119	2.83e-07	8.26107
218999_PM_at	55281	TMEM140	transmembrane protein 140	NM_018295	5.92e-08	12.6956	3.21e-08	8.69218	6.55e-09	11.2816
219011_PM_at	57664	PLEKHA4	pleckstrin homology domain containing, family A (phosphoinositide binding specific) mem	NM_001161354 /// NM_020904 /// XM_005259107 /// XM_006723301 /// XM_011527157 /// XM_01	8.94e-05	2.28158	7.67e-05	1.76375	4.34e-05	1.77027
219033_PM_at	79668	PARP8	poly(ADP-ribose) polymerase family member 8	NM_001178055 /// NM_001178056 /// NM_024615 /// XM_005248596 /// XM_011543631 /// XM_01	1.81e-07	4.33677	7.18e-05	1.90533	7.21e-06	2.23585
219062_PM_s_at	54877	ZCCHC2	zinc finger, CCHC domain containing 2	NM_017742 /// NR_126534 /// XM_006722493 /// XM_011526044 /// XR_245462	5.36e-06	5.69246	0.00045037	3.25881	0.00111979	2.63067
219209_PM_at	64135	IFIH1	interferon induced, with helicase C domain 1	NM_022168 /// XM_011511628 /// XM_011511629	1.73e-06	18.5779	7.03e-07	8.21701	4.97e-08	14.5373
219211_PM_at	11274	USP18	ubiquitin specific peptidase 18	NM_017414 /// XM_006724074	4.82e-07	29.3888	5.42e-07	14.936	1.53e-08	45.238
219352_PM_at	55008	HERC6	HECT and RLD domain containing E3 ubiquitin protein ligase family member 6	NM_001013000 /// NM_001013002 /// NM_001013005 /// NM_001165136 /// NM_017912 /// XM_00	9.84e-08	18.7599	5.64e-07	7.34801	1.49e-08	17.0146
219364_PM_at	79132	DHX58	DEXH (Asp-Glu-X-His) box polypeptide 58	NM_024119 /// XM_011525224 /// XR_934548	8.07e-08	3.78477	0.000526407	2.23708	6.02e-06	3.84529
219593_PM_at	51296	SLC15A3	solute carrier family 15 (oligopeptide transporter), member 3	NM_016582 /// NR_027391 /// XM_011545095 /// XR_949960	4.39e-08	9.2931	0.000463916	3.80753	5.37e-05	5.32286
219684_PM_at	64108	RTP4	receptor (chemosensory) transporter protein 4	NM_022147	3.02e-07	19.4824	0.000532567	7.50216	0.00029159	7.78302
219691_PM_at	54809	SAMD9	sterile alpha motif domain containing 9	NM_001193307 /// NM_017654	1.97e-06	34.3437	4.47e-07	9.712	1.43e-08	23.5403
219716_PM_at	80830	APOL6	apolipoprotein L, 6	NM_030641 /// XM_011530392	1.28e-07	10.9216	1.43e-07	7.33761	7.36e-08	7.48613
219863_PM_at	51191	HERC5	HECT and RLD domain containing E3 ubiquitin protein ligase 5	NM_016323 /// XM_011532022 /// XM_011532023	1.65e-07	17.4277	1.92e-07	8.76179	3.98e-09	23.5518
219885_PM_at	55106	SLFN12	schlafen family member 12	NM_001289009 /// NM_018042 /// XM_005257995 /// XM_011524966 /// XM_011524967 /// XR_93	1.2e-05	4.52603	0.000202404	2.48652	5.25e-05	2.76795
220030_PM_at	55359	STYK1	serine/threonine/tyrosine kinase 1	NM_018423 /// XM_005253417 /// XM_011520736 /// XM_011520737 /// XM_011520738 /// XM_01	1.29e-05	4.22392	7.47e-05	2.08443	4.32e-05	2.09005
220104_PM_at	56829	ZC3HAV1	zinc finger CCCH-type, antiviral 1	NM_020119 /// NM_024625 /// XM_005250501 /// XM_011516412	1.2e-05	7.50475	3.8e-06	4.51463	3.26e-07	6.58257
221241_PM_s_at	79370	BCL2L14	BCL2-like 14 (apoptosis facilitator)	NM_030766 /// NM_138722 /// NM_138723 /// NM_138724 /// XM_006719151 /// XM_011520848 /	9.89e-07	3.66504	4.24e-06	2.27767	4.64e-05	1.77271
221432_PM_s_at	81894	SLC25A28	solute carrier family 25 (mitochondrial iron transporter), member 28	NM_031212 /// XM_005270208 /// XM_005270209 /// XM_005270211 /// XM_006718005 /// XM_00	2.19e-07	7.91392	4.35e-06	4.16918	8.59e-07	5.05218
221653_PM_x_at	23780	APOL2	apolipoprotein L, 2	NM_030882 /// NM_145637 /// XM_011530074 /// XM_011530075 /// XM_011530076 /// XM_01153	2.3e-06	8.02309	0.000514718	3.27563	3.09e-05	5.03284
221696_PM_s_at	55359	STYK1	serine/threonine/tyrosine kinase 1	NM_018423 /// XM_005253417 /// XM_011520736 /// XM_011520737 /// XM_011520738 /// XM_01	1.55e-05	2.55864	0.000467765	1.666	0.000644486	1.57771
221766_PM_s_at	55603	FAM46A	family with sequence similarity 46, member A	NM_017633	3.45e-05	2.67709	0.0001513	2.5311	1.53e-05	3.20776
221816_PM_s_at	51131	PHF11	PHD finger protein 11	NM_001040443 /// NM_001040444 /// NM_016119 /// XM_005266417 /// XM_006719828 /// XM_00	4.86e-07	4.8025	1.52e-06	2.83846	4.95e-07	3.04556
222001_PM_x_at	57234 /// 728855	LINC00623 /// LINC00869	long intergenic non-protein coding RNA 623 /// long intergenic non-protein coding RNA 8	NR_024510 /// NR_024511 /// NR_024584 /// NR_046135 /// NR_046136 /// NR_046137 /// NR_	0.00048553	2.68102	0.00051314	1.57701	1.09e-05	2.02668
222512_PM_at	51667	NUB1	negative regulator of ubiquitin-like proteins 1	NM_001243351 /// NM_016118 /// XM_005250011 /// XM_011516302 /// XM_011516303 /// XM_01	1.09e-07	5.60871	0.000319854	2.74826	4.42e-05	3.42227
222708_PM_s_at	55014	STX17	syntaxin 17	NM_017919 /// XM_011518820 /// XM_011518821 /// XM_011518822 /// XM_011518823 /// XR_92	0.00111282	1.69125	5.14e-05	1.83983	0.000397977	1.5426
222793_PM_at	23586	DDX58	DEAD (Asp-Glu-Ala-Asp) box polypeptide 58	NM_014314	3.4e-07	31.1383	3.64e-07	18.4841	3.39e-07	15.661
223192_PM_at	81894	SLC25A28	solute carrier family 25 (mitochondrial iron transporter), member 28	NM_031212 /// XM_005270208 /// XM_005270209 /// XM_005270211 /// XM_006718005 /// XM_00	7.72e-07	5.49629	9.07e-06	3.62525	1.78e-06	4.33138
223220_PM_s_at	83666	PARP9	poly(ADP-ribose) polymerase family member 9	NM_001146102 /// NM_001146103 /// NM_001146104 /// NM_001146105 /// NM_001146106 /// NM	3.15e-06	5.58295	4.76e-06	3.83027	5.12e-08	8.4591
223298_PM_s_at	51251	NT5C3A	5'-nucleotidase, cytosolic IIIA	NM_001002009 /// NM_001002010 /// NM_001166118 /// NM_016489 /// XM_011515409	2.33e-06	3.54194	3.59e-05	2.4844	3.18e-06	3.14971
223434_PM_at	2635	GBP3	guanylate binding protein 3	NM_018284 /// XM_005270741 /// XM_005270742 /// XM_005270743 /// XM_006710574 /// XM_01	9.99e-07	5.9476	6.67e-05	2.96811	6.89e-06	3.86618
223501_PM_at	10673	TNFSF13B	tumor necrosis factor (ligand) superfamily, member 13b	NM_001145645 /// NM_006573 /// XM_005254029	1.89e-08	62.0267	4.23e-06	15.1509	1.72e-05	8.51904
223502_PM_s_at	10673	TNFSF13B	tumor necrosis factor (ligand) superfamily, member 13b	NM_001145645 /// NM_006573 /// XM_005254029	3.99e-08	71.3933	1.85e-06	16.6876	1.08e-05	8.40278
223830_PM_s_at	85363	TRIM5	tripartite motif containing 5	NM_033034 /// NM_033092 /// NM_033093 /// XM_005253183 /// XM_005253184 /// XM_00671835	8.09e-07	3.52655	7.91e-06	2.52689	6.14e-05	1.95559
223834_PM_at	29126	CD274	CD274 molecule	NM_001267706 /// NM_001314029 /// NM_014143 /// NR_052005 /// XM_006716759	5.92e-05	2.30838	0.000564376	1.89019	0.000369849	1.88215
223980_PM_s_at	3431	SP110	SP110 nuclear body protein	NM_001185015 /// NM_004509 /// NM_004510 /// NM_080424 /// XM_005246525 /// XM_00671248	1.9e-07	16.4136	8.26e-08	8.93027	1.84e-08	11.3817
224215_PM_s_at	28514	DLL1	delta-like 1 (Drosophila)	NM_005618 /// XM_005266934 /// XM_006725014 /// XM_011535758 /// XM_011546480	9.1e-07	5.41947	2.33e-05	2.79335	1.64e-06	3.76844
224225_PM_s_at	51513	ETV7	ets variant 7	NM_001207035 /// NM_001207036 /// NM_001207037 /// NM_001207038 /// NM_001207039 /// NM	1.66e-08	49.0389	0.00012234	11.2447	8.59e-05	10.7153
224701_PM_at	54625	PARP14	poly(ADP-ribose) polymerase family member 14	NM_017554 /// XM_011512928 /// XM_011512929 /// XR_427368	2.23e-08	9.45139	2.31e-06	4.36791	1.3e-07	6.90414
224973_PM_at	55603	FAM46A	family with sequence similarity 46, member A	NM_017633	2.65e-05	3.49376	0.000148632	3.17807	1.05e-05	4.56067
225076_PM_s_at	57169	ZNFX1	zinc finger, NFX1-type containing 1	NM_021035 /// XM_006723836 /// XM_011528924	8.48e-09	4.93563	9.56e-07	3.24247	7.08e-08	4.42979
225291_PM_at	87178	PNPT1	polyribonucleotide nucleotidyltransferase 1	NM_033109 /// XM_005264629 /// XM_011533142	1.2e-07	3.80105	1.57e-06	2.95219	1.46e-07	3.80867
225344_PM_at	135112	NCOA7	nuclear receptor coactivator 7	NM_001122842 /// NM_001199619 /// NM_001199620 /// NM_001199621 /// NM_001199622 /// NM	1.66e-05	4.92641	5.21e-05	3.49876	0.000177464	2.71016
225415_PM_at	151636	DTX3L	deltex 3 like, E3 ubiquitin ligase	NM_138287	1.26e-06	3.49611	1.1e-06	2.6262	8.52e-08	3.37227
225636_PM_at	6773	STAT2	signal transducer and activator of transcription 2	NM_005419 /// NM_198332 /// XM_005269110 /// XM_005269111 /// XM_011538697 /// XM_01153	1.4e-05	6.16351	1.79e-08	3.55152	2.39e-09	4.4343
225814_PM_at	54464	XRN1	5'-3' exoribonuclease 1	NM_001042604 /// NM_001282857 /// NM_001282859 /// NM_019001 /// XM_006713673 /// XM_01	6.2e-08	5.02202	0.000633991	2.2345	3.58e-05	3.02688
225929_PM_s_at	57674	RNF213	ring finger protein 213	NM_001256071 /// NM_020914 /// NM_020954 /// XM_005257545 /// XM_005257546 /// XM_00672	3.81e-07	10.0999	1.6e-06	5.50021	4.78e-07	6.28195
225931_PM_s_at	57674	RNF213	ring finger protein 213	NM_001256071 /// NM_020914 /// NM_020954 /// XM_005257545 /// XM_005257546 /// XM_00672	4.95e-07	20.1011	7.43e-07	8.21236	2.09e-07	9.80393
225973_PM_at	6891	TAP2	transporter 2, ATP-binding cassette, sub-family B (MDR/TAP)	NM_000544 /// NM_001290043 /// NM_018833	1.11e-07	6.47898	0.000309296	3.04211	3.49e-05	4.00925
226103_PM_at	91624	NEXN	nexilin (F actin binding protein)	NM_001172309 /// NM_144573 /// XM_005271322 /// XM_005271323 /// XM_005271324 /// XM_00	1.82e-11	111.288	5.55e-07	33.8133	1.2e-06	20.2683
226310_PM_at	253260	RICTOR	RPTOR independent companion of MTOR, complex 2	NM_001285439 /// NM_001285440 /// NM_152756 /// XM_006714463 /// XM_011514005 /// XM_01	1.98e-05	3.26391	3.32e-06	1.74407	1e-06	1.82173
226312_PM_at	253260	RICTOR	RPTOR independent companion of MTOR, complex 2	NM_001285439 /// NM_001285440 /// NM_152756 /// XM_006714463 /// XM_011514005 /// XM_01	3.9e-05	2.64037	9.5e-07	1.61668	4.77e-08	1.88816
226401_PM_at	84875	PARP10	poly(ADP-ribose) polymerase family member 10	NM_032789 /// XM_005251081 /// XM_011517336 /// XR_928358	0.000149089	2.75781	0.000718766	1.74486	0.000169888	1.89136
226459_PM_at	118788	PIK3AP1	phosphoinositide-3-kinase adaptor protein 1	NM_152309 /// XM_005269498 /// XM_005269499 /// XM_011539248 /// XM_011539249	1.87e-05	4.45905	0.000280867	2.5703	3.26e-06	4.74102
226474_PM_at	84166	NLRC5	NLR family, CARD domain containing 5	NM_032206 /// XM_005256193 /// XM_005256194 /// XM_005256195 /// XM_005256196 /// XM_00	1.38e-08	18.9906	8.98e-06	8.47993	4.11e-06	9.01276
226603_PM_at	219285	SAMD9L	sterile alpha motif domain containing 9-like	NM_001303496 /// NM_001303497 /// NM_001303498 /// NM_001303500 /// NM_152703 /// XM_00	5.65e-09	95.1592	1.48e-07	23.677	1.16e-08	52.4589
226702_PM_at	129607	CMPK2	cytidine monophosphate (UMP-CMP) kinase 2, mitochondrial	NM_001256477 /// NM_001256478 /// NM_207315 /// NR_046236 /// XR_922655 /// XR_922656	9.45e-06	38.5654	8.14e-10	42.2993	5.6e-11	113.149
226725_PM_at	162394	SLFN5	schlafen family member 5	NM_144975 /// XM_005257934	4.38e-07	13.0902	0.000108845	4.9201	0.000626508	3.22433
226757_PM_at	3433	IFIT2	interferon-induced protein with tetratricopeptide repeats 2	NM_001547	1.75e-06	61.3068	6.92e-07	26.9206	4.06e-08	71.8547
226773_PM_at	152926	PPM1K	protein phosphatase, Mg2+/Mn2+ dependent, 1K	NM_152542 /// XM_005262775 /// XM_006714111 /// XM_011531669 /// XM_011531670	6.5e-05	5.47721	0.000210197	3.29567	5.86e-06	5.81634
227262_PM_at	145864	HAPLN3	hyaluronan and proteoglycan link protein 3	NM_001307952 /// NM_178232 /// XM_011521260 /// XM_011521261 /// XR_243204 /// XR_93175	1.79e-05	2.21871	4.62e-05	2.21165	0.00167215	1.56858
227458_PM_at	29126	CD274	CD274 molecule	NM_001267706 /// NM_001314029 /// NM_014143 /// NR_052005 /// XM_006716759	2.96e-07	24.1995	2.64e-07	12.6602	1.3e-06	7.17015
227609_PM_at	94240	EPSTI1	epithelial stromal interaction 1 (breast)	NM_001002264 /// NM_033255 /// XM_005266596 /// XM_005266597 /// XM_006719896 /// XM_01	1.94e-07	14.8887	6.53e-07	6.93235	2.82e-08	13.4995
227807_PM_at	83666	PARP9	poly(ADP-ribose) polymerase family member 9	NM_001146102 /// NM_001146103 /// NM_001146104 /// NM_001146105 /// NM_001146106 /// NM	1.95e-06	4.33477	3.15e-08	3.27739	8.29e-10	5.34425
227935_PM_s_at	84333	PCGF5	polycomb group ring finger 5	NM_001256549 /// NM_001257101 /// NM_032373 /// NR_046310 /// NR_046435 /// XM_00671803	7.16e-06	2.91663	0.000279977	2.07339	4.48e-06	3.1791
228152_PM_s_at	91351	DDX60L	DEAD (Asp-Glu-Ala-Asp) box polypeptide 60-like	NM_001012967 /// NM_001291510 /// XM_005263341 /// XM_005263342 /// XM_005263343 /// XM	9.47e-05	7.24359	2.24e-06	3.41407	1.51e-07	4.83165
228230_PM_at	85441	HELZ2	helicase with zinc finger 2, transcriptional coactivator	NM_001037335 /// NM_033405 /// XM_011529092	1.89e-08	15.9443	3.37e-05	4.78997	1.47e-06	8.56478
228248_PM_at	253260	RICTOR	RPTOR independent companion of MTOR, complex 2	NM_001285439 /// NM_001285440 /// NM_152756 /// XM_006714463 /// XM_011514005 /// XM_01	0.000218036	2.71543	1.05e-05	1.70906	5.66e-06	1.71654
228439_PM_at	116071	BATF2	basic leucine zipper transcription factor, ATF-like 2	NM_001300807 /// NM_001300808 /// NM_138456 /// XM_011544750	4.67e-06	12.0446	2.82e-05	7.04109	1.58e-05	7.11689
228531_PM_at	54809	SAMD9	sterile alpha motif domain containing 9	NM_001193307 /// NM_017654	2.45e-06	28.0017	3.15e-06	9.2742	2.35e-07	16.8966
228607_PM_at	4939	OAS2	2'-5'-oligoadenylate synthetase 2	NM_001032731 /// NM_002535 /// NM_016817 /// XM_011538415	1.35e-08	23.6485	1.34e-07	15.652	4.92e-08	17.9314
228617_PM_at	54739	XAF1	XIAP associated factor 1	NM_017523 /// NM_199139 /// NR_046396 /// NR_046397 /// NR_046398 /// XM_005256706 ///	6.79e-07	80.4958	1.06e-07	31.3863	9.2e-09	70.9361
228620_PM_at	101927027	LOC101927027	uncharacterized LOC101927027	NR_110204 /// NR_110205 /// NR_110206	1.9e-05	5.55356	0.000230716	2.5595	3.22e-05	3.12181
228714_PM_at	101927027	LOC101927027	uncharacterized LOC101927027	NR_110204 /// NR_110205 /// NR_110206	5.09e-05	2.43219	0.000205338	1.74376	2.45e-05	1.98552
229350_PM_x_at	84875	PARP10	poly(ADP-ribose) polymerase family member 10	NM_032789 /// XM_005251081 /// XM_011517336 /// XR_928358	3.81e-07	5.48132	0.000608151	2.17781	7.37e-06	3.65828
229450_PM_at	3437	IFIT3	interferon-induced protein with tetratricopeptide repeats 3	NM_001031683 /// NM_001289758 /// NM_001289759 /// NM_001549	4.2e-05	22.2777	1.62e-07	12.8957	5.16e-09	34.6675
230036_PM_at	219285	SAMD9L	sterile alpha motif domain containing 9-like	NM_001303496 /// NM_001303497 /// NM_001303498 /// NM_001303500 /// NM_152703 /// XM_00	1.04e-08	37.6324	3.75e-07	12.5871	3.94e-08	21.5804
230314_PM_at	---	---	---	---	2e-07	11.7723	9.67e-07	7.02615	4.55e-07	7.33208
230383_PM_x_at	162394	SLFN5	schlafen family member 5	NM_144975 /// XM_005257934	2.6e-06	11.1535	0.000172781	3.78516	0.000686608	2.7913
230405_PM_at	441108	C5orf56	chromosome 5 open reading frame 56	NM_001013717 /// NM_001207001 /// NM_001207002 /// NM_001207003 /// NR_045116	5.1e-06	5.90131	5.12e-06	3.69388	6.21e-07	4.80893
231270_PM_at	377677	CA13	carbonic anhydrase XIII	NM_198584	1.34e-05	3.32188	1.79e-05	2.25917	1.22e-05	2.22408
231577_PM_s_at	2633	GBP1	guanylate binding protein 1, interferon-inducible	NM_002053 /// XM_006710573	6.55e-07	55.0082	1.76e-07	27.5408	8.5e-09	80.3781
231876_PM_at	81844	TRIM56	tripartite motif containing 56	NM_030961 /// XM_011516589	6.87e-07	2.842	0.000120052	1.69283	2.39e-06	2.23236
232024_PM_at	26157	GIMAP2	GTPase, IMAP family member 2	NM_015660	2.55e-05	11.1894	1.22e-05	4.80889	1.02e-06	7.23591
232155_PM_at	57674	RNF213	ring finger protein 213	NM_001256071 /// NM_020914 /// NM_020954 /// XM_005257545 /// XM_005257546 /// XM_00672	2.86e-08	14.5693	2.25e-08	4.81991	2.13e-09	6.83246
232375_PM_at	---	---	---	---	2.2e-08	9.80533	3.61e-06	7.32623	1.51e-05	4.77904
232666_PM_at	4940	OAS3	2'-5'-oligoadenylate synthetase 3	NM_006187 /// XM_005253889	7.95e-06	13.1156	4.47e-07	8.81078	4.23e-07	7.76044
233632_PM_s_at	54464	XRN1	5'-3' exoribonuclease 1	NM_001042604 /// NM_001282857 /// NM_001282859 /// NM_019001 /// XM_006713673 /// XM_01	3.24e-06	5.22066	0.00031328	2.02234	5.16e-06	3.05126
234987_PM_at	25939	SAMHD1	SAM domain and HD domain 1	NM_015474 /// XM_005260384 /// XM_011528761	3.94e-06	15.6024	2.97e-06	10.7762	1.71e-07	22.3876
235157_PM_at	---	---	---	---	4.89e-06	23.8034	1.83e-07	9.71108	5.44e-08	11.5246
235276_PM_at	94240	EPSTI1	epithelial stromal interaction 1 (breast)	NM_001002264 /// NM_033255 /// XM_005266596 /// XM_005266597 /// XM_006719896 /// XM_01	1.39e-06	27.3247	3.82e-05	10.4543	1.77e-06	24.4787
235508_PM_at	5371	PML	promyelocytic leukemia	NM_002675 /// NM_033238 /// NM_033239 /// NM_033240 /// NM_033244 /// NM_033246 /// NM_	2.03e-05	3.68329	3.07e-06	2.68465	7.61e-07	2.97389
235529_PM_x_at	25939	SAMHD1	SAM domain and HD domain 1	NM_015474 /// XM_005260384 /// XM_011528761	7.92e-07	13.1794	5.31e-07	10.5258	4.42e-08	18.803
235643_PM_at	219285	SAMD9L	sterile alpha motif domain containing 9-like	NM_001303496 /// NM_001303497 /// NM_001303498 /// NM_001303500 /// NM_152703 /// XM_00	2.65e-08	59.4792	1.21e-07	24.3447	3.54e-07	13.984
235964_PM_x_at	25939	SAMHD1	SAM domain and HD domain 1	NM_015474 /// XM_005260384 /// XM_011528761	1.46e-06	13.4428	7.04e-07	10.506	5.23e-08	19.5446
236692_PM_at	---	---	---	---	3.8e-05	3.45581	0.000108077	2.07664	3.12e-05	2.23095
236704_PM_at	101929787	LOC101929787	uncharacterized LOC101929787	XR_917209 /// XR_917210 /// XR_922060 /// XR_922061	0.000147974	2.74922	0.000443789	1.6165	4.43e-05	1.84376
237105_PM_at	101927027	LOC101927027	uncharacterized LOC101927027	NR_110204 /// NR_110205 /// NR_110206	1.5e-07	5.19303	2.37e-06	2.64508	3.82e-08	4.35463
238025_PM_at	197259	MLKL	mixed lineage kinase domain-like	NM_001142497 /// NM_152649 /// XM_005255834 /// XM_011522934 /// XM_011522935 /// XM_01	2.26e-06	3.78969	8.18e-05	2.43408	8.35e-05	2.29289
238725_PM_at	3659	IRF1	interferon regulatory factor 1	NM_002198 /// XM_011543378 /// XM_011543379 /// XR_427711	6.43e-05	5.87524	1.15e-05	4.616	1.4e-05	4.03928
238743_PM_at	---	---	---	---	2.67e-05	3.23351	6.49e-05	2.75883	1.55e-05	3.1208
239005_PM_at	---	---	---	---	4.78e-05	2.56958	0.000251074	1.70125	0.000305391	1.6222
239587_PM_at	7098	TLR3	toll-like receptor 3	NM_003265	1.51e-06	5.23388	0.000487524	3.01192	3.37e-07	13.0236
239979_PM_at	---	---	---	---	1.06e-06	16.7	1.61e-06	10.0456	2.21e-06	7.99153
241412_PM_at	685	BTC	betacellulin	NM_001316963 /// NM_001729 /// XM_005263190 /// XM_011532211	2.34e-05	4.1321	4.11e-05	2.24285	0.000132751	1.91267
241916_PM_at	---	---	---	---	1.43e-07	8.53103	3.25e-06	9.14916	0.000296642	3.20694
241956_PM_at	---	---	---	---	0.000515338	3.05251	1.24e-05	2.8273	6.24e-05	2.20922
242060_PM_x_at	51131	PHF11	PHD finger protein 11	NM_001040443 /// NM_001040444 /// NM_016119 /// XM_005266417 /// XM_006719828 /// XM_00	8.23e-07	4.253	4.1e-05	3.5243	0.000142258	2.72291
242625_PM_at	91543	RSAD2	radical S-adenosyl methionine domain containing 2	NM_080657 /// XM_011510414 /// XM_011510415	4.53e-08	209.668	9e-09	107.197	2.67e-09	150.849
242898_PM_at	5610	EIF2AK2	eukaryotic translation initiation factor 2-alpha kinase 2	NM_001135651 /// NM_001135652 /// NM_002759 /// XM_011532987	1.04e-05	3.43466	3.97e-05	2.69098	0.000315864	2.02062
242907_PM_at	2634	GBP2	guanylate binding protein 2, interferon-inducible	NM_004120	2.32e-05	9.9704	8.67e-05	8.626	0.000680012	4.56456
242961_PM_x_at	23586	DDX58	DEAD (Asp-Glu-Ala-Asp) box polypeptide 58	NM_014314	2.3e-08	16.7461	6.33e-08	11.4951	4.37e-08	10.8418
243271_PM_at	---	---	---	---	5.96e-09	19.5058	9.61e-08	8.47251	1.98e-08	10.9702
243999_PM_at	162394	SLFN5	schlafen family member 5	NM_144975 /// XM_005257934	9.81e-07	12.0133	1.72e-05	5.10469	0.000151878	3.16471
32069_PM_at	9683	N4BP1	NEDD4 binding protein 1	NM_153029 /// XM_005256262 /// XM_011523482	0.000197001	2.86197	1.07e-06	1.87702	8.42e-08	2.20669
33304_PM_at	3669	ISG20	interferon stimulated exonuclease gene 20kDa	NM_001303233 /// NM_001303234 /// NM_001303235 /// NM_001303236 /// NM_001303237 /// NM	1.23e-06	8.28844	0.000744814	2.72857	0.000973644	2.46562
37943_PM_at	23503	ZFYVE26	zinc finger, FYVE domain containing 26	NM_015346 /// XM_006720093 /// XM_011536606 /// XM_011536607 /// XM_011536608 /// XM_01	2.9e-05	3.39606	0.000451635	1.74089	2.45e-06	2.74852
38269_PM_at	25865	PRKD2	protein kinase D2	NM_001079880 /// NM_001079881 /// NM_001079882 /// NM_016457 /// XM_005258716	8.63e-06	5.59005	0.000618869	1.9824	1.66e-05	2.81325
53720_PM_at	55337	C19orf66	chromosome 19 open reading frame 66	NM_001308277 /// NM_018381 /// XM_011528120 /// XM_011528121 /// XM_011528122 /// XR_93	1.44e-06	18.2599	2.58e-07	6.25653	1.24e-08	11.3407
AFFX-HUMISGF3A/M97935_3_at	6772	STAT1	signal transducer and activator of transcription 1	NM_007315 /// NM_139266 /// XM_006712718	8.79e-08	5.07222	3.52e-05	3.86707	3.76e-06	5.29631
AFFX-HUMISGF3A/M97935_5_at	6772	STAT1	signal transducer and activator of transcription 1	NM_007315 /// NM_139266 /// XM_006712718	4.93e-06	12.363	7.07e-05	5.38256	5.14e-06	8.88586
AFFX-HUMISGF3A/M97935_MA_at	6772	STAT1	signal transducer and activator of transcription 1	NM_007315 /// NM_139266 /// XM_006712718	1.57e-07	9.58915	1.41e-06	5.80509	1.94e-07	7.95865
AFFX-HUMISGF3A/M97935_MB_at	6772	STAT1	signal transducer and activator of transcription 1	NM_007315 /// NM_139266 /// XM_006712718	4.72e-08	10.2011	1.46e-05	5.90448	1.58e-06	8.79037
