# Supplementary material for: Cell Cycle Arrest in G2/M Phase Enhances Replication of Interferon-Sensitive Cytoplasmic RNA Viruses via Inhibition of Antiviral Gene Expression
Source: J Virol. 2019 Feb 5;93(4):e01885-18. doi: 10.1128/JVI.01885-18 (PMC6364032; doi:10.1128/JVI.01885-18)
Supplement: Supplemental file 2 [file 4861e687947d7dd010482926cdff0def_JVI.01885-18-sd002.xlsx]

## Sheet: Contorl+IFN vs. Control
Table S2. Upregulated differentially expressed genes in the control + IFN versus control comparison are enumerated. Probeset ID, Entrez Gene ID, gene symbol, gene title and RefSeq transcript ID, adjusted p-values and fold change are shown for all upregulated differentially expressed genes.
Probeset_ID	Entrez_Gene	Gene_Symbol	Gene_Title	RefSeq_Transcript_ID	P-value_Control_IFN_vs_Control	Fold-Change_Control_IFN_vs_Control
204533_PM_at	3627	CXCL10	chemokine (C-X-C motif) ligand 10	NM_001565	3.20468e-09	238.441
242625_PM_at	91543	RSAD2	radical S-adenosyl methionine domain containing 2	NM_080657 /// XM_011510414 /// XM_011510415	4.52518e-08	209.668
213293_PM_s_at	10346	TRIM22	tripartite motif containing 22	NM_001199573 /// NM_006074	2.00039e-10	207.408
211122_PM_s_at	6373	CXCL11	chemokine (C-X-C motif) ligand 11	NM_001302123 /// NM_005409	1.78744e-08	161.45
210163_PM_at	6373	CXCL11	chemokine (C-X-C motif) ligand 11	NM_001302123 /// NM_005409	8.91215e-08	123.633
204439_PM_at	10964	IFI44L	interferon-induced protein 44-like	NM_006820 /// XM_005270391 /// XM_005270392 /// XM_005270393 /// XM_006710304 /// XM_01	2.6429e-07	120.958
226103_PM_at	91624	NEXN	nexilin (F actin binding protein)	NM_001172309 /// NM_144573 /// XM_005271322 /// XM_005271323 /// XM_005271324 /// XM_00	1.81704e-11	111.288
213797_PM_at	91543	RSAD2	radical S-adenosyl methionine domain containing 2	NM_080657 /// XM_011510414 /// XM_011510415	2.97198e-06	101.499
226603_PM_at	219285	SAMD9L	sterile alpha motif domain containing 9-like	NM_001303496 /// NM_001303497 /// NM_001303498 /// NM_001303500 /// NM_152703 /// XM_00	5.64657e-09	95.1592
206133_PM_at	54739	XAF1	XIAP associated factor 1	NM_017523 /// NM_199139 /// NR_046396 /// NR_046397 /// NR_046398 /// XM_005256706 ///	1.4662e-08	93.1272
1552309_PM_a_at	91624	NEXN	nexilin (F actin binding protein)	NM_001172309 /// NM_144573 /// XM_005271322 /// XM_005271323 /// XM_005271324 /// XM_00	3.11725e-09	86.1115
228617_PM_at	54739	XAF1	XIAP associated factor 1	NM_017523 /// NM_199139 /// NR_046396 /// NR_046397 /// NR_046398 /// XM_005256706 ///	6.79386e-07	80.4958
202411_PM_at	3429	IFI27	interferon, alpha-inducible protein 27	NM_001130080 /// NM_001288952 /// NM_001288954 /// NM_001288956 /// NM_001288957 /// NM	1.0219e-07	72.221
223502_PM_s_at	10673	TNFSF13B	tumor necrosis factor (ligand) superfamily, member 13b	NM_001145645 /// NM_006573 /// XM_005254029	3.98501e-08	71.3933
223501_PM_at	10673	TNFSF13B	tumor necrosis factor (ligand) superfamily, member 13b	NM_001145645 /// NM_006573 /// XM_005254029	1.88665e-08	62.0267
226757_PM_at	3433	IFIT2	interferon-induced protein with tetratricopeptide repeats 2	NM_001547	1.74748e-06	61.3068
204972_PM_at	4939	OAS2	2'-5'-oligoadenylate synthetase 2	NM_001032731 /// NM_002535 /// NM_016817 /// XM_011538415	1.65878e-08	60.5798
235643_PM_at	219285	SAMD9L	sterile alpha motif domain containing 9-like	NM_001303496 /// NM_001303497 /// NM_001303498 /// NM_001303500 /// NM_152703 /// XM_00	2.64642e-08	59.4792
231577_PM_s_at	2633	GBP1	guanylate binding protein 1, interferon-inducible	NM_002053 /// XM_006710573	6.55376e-07	55.0082
203153_PM_at	3434	IFIT1	interferon-induced protein with tetratricopeptide repeats 1	NM_001270927 /// NM_001270928 /// NM_001270929 /// NM_001270930 /// NM_001548	2.36793e-06	54.3356
202269_PM_x_at	2633	GBP1	guanylate binding protein 1, interferon-inducible	NM_002053 /// XM_006710573	7.34502e-06	49.7183
224225_PM_s_at	51513	ETV7	ets variant 7	NM_001207035 /// NM_001207036 /// NM_001207037 /// NM_001207038 /// NM_001207039 /// NM	1.65613e-08	49.0389
204747_PM_at	3437	IFIT3	interferon-induced protein with tetratricopeptide repeats 3	NM_001031683 /// NM_001289758 /// NM_001289759 /// NM_001549	1.9235e-06	48.782
218943_PM_s_at	23586	DDX58	DEAD (Asp-Glu-Ala-Asp) box polypeptide 58	NM_014314	1.15677e-07	46.3377
202270_PM_at	2633	GBP1	guanylate binding protein 1, interferon-inducible	NM_002053 /// XM_006710573	8.23323e-07	45.9523
217502_PM_at	3433	IFIT2	interferon-induced protein with tetratricopeptide repeats 2	NM_001547	1.21068e-06	45.783
226702_PM_at	129607	CMPK2	cytidine monophosphate (UMP-CMP) kinase 2, mitochondrial	NM_001256477 /// NM_001256478 /// NM_207315 /// NR_046236 /// XR_922655 /// XR_922656	9.45435e-06	38.5654
230036_PM_at	219285	SAMD9L	sterile alpha motif domain containing 9-like	NM_001303496 /// NM_001303497 /// NM_001303498 /// NM_001303500 /// NM_152703 /// XM_00	1.04277e-08	37.6324
205569_PM_at	27074	LAMP3	lysosomal-associated membrane protein 3	NM_014398 /// XM_005247360 /// XM_006713586 /// XM_011512688 /// XR_924123 /// XR_92412	2.39113e-06	36.4865
202086_PM_at	4599	MX1	MX dynamin-like GTPase 1	NM_001144925 /// NM_001178046 /// NM_001282920 /// NM_002462 /// XM_005260978 /// XM_00	2.80682e-07	35.934
219691_PM_at	54809	SAMD9	sterile alpha motif domain containing 9	NM_001193307 /// NM_017654	1.97333e-06	34.3437
222793_PM_at	23586	DDX58	DEAD (Asp-Glu-Ala-Asp) box polypeptide 58	NM_014314	3.3977e-07	31.1383
214059_PM_at	10561	IFI44	interferon-induced protein 44	NM_006417 /// XM_005270380 /// XM_011540516 /// XM_011540517 /// XR_246226 /// XR_42658	6.09189e-05	31.0412
219211_PM_at	11274	USP18	ubiquitin specific peptidase 18	NM_017414 /// XM_006724074	4.82416e-07	29.3888
211368_PM_s_at	834	CASP1	caspase 1	NM_001223 /// NM_001257118 /// NM_001257119 /// NM_033292 /// NM_033293 /// NM_033294 /	4.21384e-08	28.0325
228531_PM_at	54809	SAMD9	sterile alpha motif domain containing 9	NM_001193307 /// NM_017654	2.45264e-06	28.0017
204415_PM_at	2537	IFI6	interferon, alpha-inducible protein 6	NM_002038 /// NM_022872 /// NM_022873	6.79924e-07	27.8652
235276_PM_at	94240	EPSTI1	epithelial stromal interaction 1 (breast)	NM_001002264 /// NM_033255 /// XM_005266596 /// XM_005266597 /// XM_006719896 /// XM_01	1.39374e-06	27.3247
235574_PM_at	115361	GBP4	guanylate binding protein 4	NM_052941	7.4081e-09	24.5239
235175_PM_at	115361	GBP4	guanylate binding protein 4	NM_052941	1.29462e-07	24.5129
206332_PM_s_at	3428	IFI16	interferon, gamma-inducible protein 16	NM_001206567 /// NM_005531 /// XM_005245127 /// XM_006711290 /// XM_011509478	2.40915e-08	24.2591
227458_PM_at	29126	CD274	CD274 molecule	NM_001267706 /// NM_001314029 /// NM_014143 /// NR_052005 /// XM_006716759	2.96031e-07	24.1995
235157_PM_at	---	---	---	---	4.8918e-06	23.8034
228607_PM_at	4939	OAS2	2'-5'-oligoadenylate synthetase 2	NM_001032731 /// NM_002535 /// NM_016817 /// XM_011538415	1.34644e-08	23.6485
229450_PM_at	3437	IFIT3	interferon-induced protein with tetratricopeptide repeats 3	NM_001031683 /// NM_001289758 /// NM_001289759 /// NM_001549	4.20082e-05	22.2777
206011_PM_at	834	CASP1	caspase 1	NM_001223 /// NM_001257118 /// NM_001257119 /// NM_033292 /// NM_033293 /// NM_033294 /	2.78376e-06	22.0262
208966_PM_x_at	3428	IFI16	interferon, gamma-inducible protein 16	NM_001206567 /// NM_005531 /// XM_005245127 /// XM_006711290 /// XM_011509478	1.56049e-08	21.8753
210797_PM_s_at	8638	OASL	2'-5'-oligoadenylate synthetase-like	NM_001261825 /// NM_003733 /// NM_198213	8.31251e-07	21.3145
204994_PM_at	4600	MX2	MX dynamin-like GTPase 2	NM_002463 /// XM_005260983 /// XM_005260984 /// XM_011529571 /// XM_011529572 /// XM_01	8.0993e-08	21.2097
225931_PM_s_at	57674	RNF213	ring finger protein 213	NM_001256071 /// NM_020914 /// NM_020954 /// XM_005257545 /// XM_005257546 /// XM_00672	4.94638e-07	20.1011
1559883_PM_s_at	25939	SAMHD1	SAM domain and HD domain 1	NM_015474 /// XM_005260384 /// XM_011528761	6.11224e-07	19.7778
243271_PM_at	---	---	---	---	5.95969e-09	19.5058
219684_PM_at	64108	RTP4	receptor (chemosensory) transporter protein 4	NM_022147	3.02339e-07	19.4824
208965_PM_s_at	3428	IFI16	interferon, gamma-inducible protein 16	NM_001206567 /// NM_005531 /// XM_005245127 /// XM_006711290 /// XM_011509478	2.6456e-06	19.3178
209970_PM_x_at	834	CASP1	caspase 1	NM_001223 /// NM_001257118 /// NM_001257119 /// NM_033292 /// NM_033293 /// NM_033294 /	2.71297e-07	19.053
226474_PM_at	84166	NLRC5	NLR family, CARD domain containing 5	NM_032206 /// XM_005256193 /// XM_005256194 /// XM_005256195 /// XM_005256196 /// XM_00	1.37636e-08	18.9906
211367_PM_s_at	834	CASP1	caspase 1	NM_001223 /// NM_001257118 /// NM_001257119 /// NM_033292 /// NM_033293 /// NM_033294 /	1.36082e-06	18.7952
209762_PM_x_at	3431	SP110	SP110 nuclear body protein	NM_001185015 /// NM_004509 /// NM_004510 /// NM_080424 /// XM_005246525 /// XM_00671248	8.16923e-09	18.7948
219352_PM_at	55008	HERC6	HECT and RLD domain containing E3 ubiquitin protein ligase family member 6	NM_001013000 /// NM_001013002 /// NM_001013005 /// NM_001165136 /// NM_017912 /// XM_00	9.8354e-08	18.7599
202688_PM_at	8743	TNFSF10	tumor necrosis factor (ligand) superfamily, member 10	NM_001190942 /// NM_001190943 /// NM_003810 /// NR_033994	0.00119291	18.6995
219209_PM_at	64135	IFIH1	interferon induced, with helicase C domain 1	NM_022168 /// XM_011511628 /// XM_011511629	1.73323e-06	18.5779
53720_PM_at	55337	C19orf66	chromosome 19 open reading frame 66	NM_001308277 /// NM_018381 /// XM_011528120 /// XM_011528121 /// XM_011528122 /// XR_93	1.4364e-06	18.2599
204249_PM_s_at	4005	LMO2	LIM domain only 2 (rhombotin-like 1)	NM_001142315 /// NM_001142316 /// NM_005574 /// XM_005252921 /// XM_011520101	6.7317e-07	18.1496
219863_PM_at	51191	HERC5	HECT and RLD domain containing E3 ubiquitin protein ligase 5	NM_016323 /// XM_011532022 /// XM_011532023	1.65345e-07	17.4277
1555464_PM_at	64135	IFIH1	interferon induced, with helicase C domain 1	NM_022168 /// XM_011511628 /// XM_011511629	1.08487e-06	17.3505
218400_PM_at	4939 /// 4940	OAS2 /// OAS3	2'-5'-oligoadenylate synthetase 2 /// 2'-5'-oligoadenylate synthetase 3	NM_001032731 /// NM_002535 /// NM_006187 /// NM_016817 /// XM_005253889 /// XM_01153841	2.28631e-07	17.0404
242961_PM_x_at	23586	DDX58	DEAD (Asp-Glu-Ala-Asp) box polypeptide 58	NM_014314	2.30382e-08	16.7461
239979_PM_at	---	---	---	---	1.06335e-06	16.7
205660_PM_at	8638	OASL	2'-5'-oligoadenylate synthetase-like	NM_001261825 /// NM_003733 /// NM_198213	4.56989e-07	16.4952
223980_PM_s_at	3431	SP110	SP110 nuclear body protein	NM_001185015 /// NM_004509 /// NM_004510 /// NM_080424 /// XM_005246525 /// XM_00671248	1.90451e-07	16.4136
228230_PM_at	85441	HELZ2	helicase with zinc finger 2, transcriptional coactivator	NM_001037335 /// NM_033405 /// XM_011529092	1.89455e-08	15.9443
204502_PM_at	25939	SAMHD1	SAM domain and HD domain 1	NM_015474 /// XM_005260384 /// XM_011528761	2.56263e-07	15.9301
214453_PM_s_at	10561	IFI44	interferon-induced protein 44	NM_006417 /// XM_005270380 /// XM_011540516 /// XM_011540517 /// XR_246226 /// XR_42658	7.87392e-08	15.7302
234987_PM_at	25939	SAMHD1	SAM domain and HD domain 1	NM_015474 /// XM_005260384 /// XM_011528761	3.93799e-06	15.6024
208436_PM_s_at	3665	IRF7	interferon regulatory factor 7	NM_001572 /// NM_004029 /// NM_004030 /// NM_004031 /// XM_005252906 /// XM_005252907 /	5.9895e-08	15.3269
227609_PM_at	94240	EPSTI1	epithelial stromal interaction 1 (breast)	NM_001002264 /// NM_033255 /// XM_005266596 /// XM_005266597 /// XM_006719896 /// XM_01	1.93512e-07	14.8887
208012_PM_x_at	3431	SP110	SP110 nuclear body protein	NM_001185015 /// NM_004509 /// NM_004510 /// NM_080424 /// XM_005246525 /// XM_00671248	5.36868e-08	14.8532
1557078_PM_at	162394	SLFN5	schlafen family member 5	NM_144975 /// XM_005257934	2.03294e-08	14.685
205552_PM_s_at	4938	OAS1	2'-5'-oligoadenylate synthetase 1	NM_001032409 /// NM_002534 /// NM_016816 /// XM_006719434 /// XM_011538413 /// XM_01153	1.24867e-05	14.5995
232155_PM_at	57674	RNF213	ring finger protein 213	NM_001256071 /// NM_020914 /// NM_020954 /// XM_005257545 /// XM_005257546 /// XM_00672	2.86013e-08	14.5693
211366_PM_x_at	834	CASP1	caspase 1	NM_001223 /// NM_001257118 /// NM_001257119 /// NM_033292 /// NM_033293 /// NM_033294 /	1.42346e-06	14.5649
209761_PM_s_at	3431	SP110	SP110 nuclear body protein	NM_001185015 /// NM_004509 /// NM_004510 /// NM_080424 /// XM_005246525 /// XM_00671248	1.88792e-07	14.3413
206553_PM_at	4939	OAS2	2'-5'-oligoadenylate synthetase 2	NM_001032731 /// NM_002535 /// NM_016817 /// XM_011538415	1.1989e-07	14.2817
235964_PM_x_at	25939	SAMHD1	SAM domain and HD domain 1	NM_015474 /// XM_005260384 /// XM_011528761	1.46107e-06	13.4428
202307_PM_s_at	6890	TAP1	transporter 1, ATP-binding cassette, sub-family B (MDR/TAP)	NM_000593 /// NM_001292022	1.21056e-07	13.1962
235529_PM_x_at	25939	SAMHD1	SAM domain and HD domain 1	NM_015474 /// XM_005260384 /// XM_011528761	7.92133e-07	13.1794
232666_PM_at	4940	OAS3	2'-5'-oligoadenylate synthetase 3	NM_006187 /// XM_005253889	7.94916e-06	13.1156
226725_PM_at	162394	SLFN5	schlafen family member 5	NM_144975 /// XM_005257934	4.37645e-07	13.0902
216020_PM_at	64135	IFIH1	interferon induced, with helicase C domain 1	NM_022168 /// XM_011511628 /// XM_011511629	3.61512e-07	12.9787
218999_PM_at	55281	TMEM140	transmembrane protein 140	NM_018295	5.9209e-08	12.6956
205801_PM_s_at	25780	RASGRP3	RAS guanyl releasing protein 3 (calcium and DAG-regulated)	NM_001139488 /// NM_015376 /// NM_170672 /// XM_005264246 /// XM_011532746 /// XM_01153	1.19299e-08	12.6746
202869_PM_at	4938	OAS1	2'-5'-oligoadenylate synthetase 1	NM_001032409 /// NM_002534 /// NM_016816 /// XM_006719434 /// XM_011538413 /// XM_01153	2.00236e-05	12.6631
210218_PM_s_at	6672	SP100	SP100 nuclear antigen	NM_001080391 /// NM_001206701 /// NM_001206702 /// NM_001206703 /// NM_001206704 /// NM	8.052e-08	12.5877
203798_PM_s_at	7447	VSNL1	visinin like 1	NM_003385	1.249e-06	12.3833
AFFX-HUMISGF3A/M97935_5_at	6772	STAT1	signal transducer and activator of transcription 1	NM_007315 /// NM_139266 /// XM_006712718	4.93039e-06	12.363
203797_PM_at	7447	VSNL1	visinin like 1	NM_003385	1.88947e-05	12.305
1553055_PM_a_at	162394	SLFN5	schlafen family member 5	NM_144975 /// XM_005257934	4.33981e-06	12.2792
1552703_PM_s_at	834 /// 114769	CARD16 /// CASP1	caspase recruitment domain family, member 16 /// caspase 1	NM_001017534 /// NM_001223 /// NM_001257118 /// NM_001257119 /// NM_033292 /// NM_03329	2.98895e-05	12.2646
228439_PM_at	116071	BATF2	basic leucine zipper transcription factor, ATF-like 2	NM_001300807 /// NM_001300808 /// NM_138456 /// XM_011544750	4.66809e-06	12.0446
243999_PM_at	162394	SLFN5	schlafen family member 5	NM_144975 /// XM_005257934	9.80697e-07	12.0133
230314_PM_at	---	---	---	---	2.00474e-07	11.7723
218986_PM_s_at	55601	DDX60	DEAD (Asp-Glu-Ala-Asp) box polypeptide 60	NM_017631 /// XM_011532103 /// XM_011532104	1.37411e-08	11.6395
218429_PM_s_at	55337	C19orf66	chromosome 19 open reading frame 66	NM_001308277 /// NM_018381 /// XM_011528120 /// XM_011528121 /// XM_011528122 /// XR_93	1.87343e-07	11.4387
220351_PM_at	51554	ACKR4	atypical chemokine receptor 4	NM_016557 /// NM_178445	3.9961e-05	11.4199
202687_PM_s_at	8743	TNFSF10	tumor necrosis factor (ligand) superfamily, member 10	NM_001190942 /// NM_001190943 /// NM_003810 /// NR_033994	0.000887954	11.4087
225540_PM_at	4133	MAP2	microtubule associated protein 2	NM_001039538 /// NM_002374 /// NM_031845 /// NM_031846 /// NM_031847 /// XM_005246555 /	1.25674e-07	11.3643
210985_PM_s_at	6672	SP100	SP100 nuclear antigen	NM_001080391 /// NM_001206701 /// NM_001206702 /// NM_001206703 /// NM_001206704 /// NM	2.73239e-08	11.3601
232024_PM_at	26157	GIMAP2	GTPase, IMAP family member 2	NM_015660	2.55404e-05	11.1894
230383_PM_x_at	162394	SLFN5	schlafen family member 5	NM_144975 /// XM_005257934	2.60037e-06	11.1535
219716_PM_at	80830	APOL6	apolipoprotein L, 6	NM_030641 /// XM_011530392	1.27713e-07	10.9216
232549_PM_at	54033	RBM11	RNA binding motif protein 11	NM_144770 /// XM_005260996 /// XM_005260997 /// XM_005260998 /// XM_006724017 /// XM_01	9.36254e-08	10.8475
208392_PM_x_at	3431	SP110	SP110 nuclear body protein	NM_001185015 /// NM_004509 /// NM_004510 /// NM_080424 /// XM_005246525 /// XM_00671248	3.55704e-08	10.5543
203610_PM_s_at	10475	TRIM38	tripartite motif containing 38	NM_006355 /// XM_005248799 /// XM_005248800 /// XM_011514232	8.87882e-06	10.2963
1557236_PM_at	80830	APOL6	apolipoprotein L, 6	NM_030641 /// XM_011530392	2.45125e-06	10.2363
AFFX-HUMISGF3A/M97935_MB_at	6772	STAT1	signal transducer and activator of transcription 1	NM_007315 /// NM_139266 /// XM_006712718	4.72231e-08	10.2011
225929_PM_s_at	57674	RNF213	ring finger protein 213	NM_001256071 /// NM_020914 /// NM_020954 /// XM_005257545 /// XM_005257546 /// XM_00672	3.80512e-07	10.0999
242907_PM_at	2634	GBP2	guanylate binding protein 2, interferon-inducible	NM_004120	2.32491e-05	9.9704
1555756_PM_a_at	64581	CLEC7A	C-type lectin domain family 7, member A	NM_022570 /// NM_197947 /// NM_197948 /// NM_197949 /// NM_197950 /// NM_197951 /// NM_	4.98468e-05	9.88517
204698_PM_at	3669	ISG20	interferon stimulated exonuclease gene 20kDa	NM_001303233 /// NM_001303234 /// NM_001303235 /// NM_001303236 /// NM_001303237 /// NM	5.24476e-07	9.88454
242020_PM_s_at	81030	ZBP1	Z-DNA binding protein 1	NM_001160417 /// NM_001160418 /// NM_001160419 /// NM_030776 /// XM_011529057 /// XM_01	2.36952e-05	9.80769
1568592_PM_at	140691 /// 100419583	LOC100419583 /// TRIM69	ring finger protein 4 pseudogene /// tripartite motif containing 69	NM_001301144 /// NM_001301145 /// NM_001301146 /// NM_080745 /// NM_182985 /// NR_12537	2.04802e-07	9.80658
232375_PM_at	---	---	---	---	2.19743e-08	9.80533
203596_PM_s_at	24138	IFIT5	interferon-induced protein with tetratricopeptide repeats 5	NM_012420	6.41809e-07	9.77719
213261_PM_at	9881	TRANK1	tetratricopeptide repeat and ankyrin repeat containing 1	NM_014831 /// XM_006713432 /// XM_011534289 /// XM_011534290 /// XM_011534291 /// XM_01	1.38137e-05	9.74205
209969_PM_s_at	6772	STAT1	signal transducer and activator of transcription 1	NM_007315 /// NM_139266 /// XM_006712718	7.53208e-09	9.66488
AFFX-HUMISGF3A/M97935_MA_at	6772	STAT1	signal transducer and activator of transcription 1	NM_007315 /// NM_139266 /// XM_006712718	1.56743e-07	9.58915
224701_PM_at	54625	PARP14	poly(ADP-ribose) polymerase family member 14	NM_017554 /// XM_011512928 /// XM_011512929 /// XR_427368	2.23072e-08	9.45139
219593_PM_at	51296	SLC15A3	solute carrier family 15 (oligopeptide transporter), member 3	NM_016582 /// NR_027391 /// XM_011545095 /// XR_949960	4.39467e-08	9.2931
203236_PM_s_at	3965	LGALS9	lectin, galactoside-binding, soluble, 9	NM_002308 /// NM_009587 /// NR_024043 /// XM_006721892 /// XM_006721893 /// XM_00672189	2.62352e-06	9.1735
205483_PM_s_at	9636	ISG15	ISG15 ubiquitin-like modifier	NM_005101	1.13611e-07	9.0339
204187_PM_at	2766	GMPR	guanosine monophosphate reductase	NM_006877 /// XM_011514508	1.42434e-07	8.99184
221680_PM_s_at	51513	ETV7	ets variant 7	NM_001207035 /// NM_001207036 /// NM_001207037 /// NM_001207038 /// NM_001207039 /// NM	8.3282e-07	8.98939
242100_PM_at	337876	CHSY3	chondroitin sulfate synthase 3	NM_175856 /// XM_005271982 /// XM_005271983 /// XM_011543363 /// XM_011543364 /// XM_01	7.72609e-07	8.79743
235061_PM_at	152926	PPM1K	protein phosphatase, Mg2+/Mn2+ dependent, 1K	NM_152542 /// XM_005262775 /// XM_006714111 /// XM_011531669 /// XM_011531670	3.61821e-05	8.73749
1555852_PM_at	100507463	PSMB8-AS1	PSMB8 antisense RNA 1 (head to head)	NR_037173 /// NR_037174 /// NR_037175 /// NR_037176	4.65204e-07	8.68513
241916_PM_at	---	---	---	---	1.42679e-07	8.53103
33304_PM_at	3669	ISG20	interferon stimulated exonuclease gene 20kDa	NM_001303233 /// NM_001303234 /// NM_001303235 /// NM_001303236 /// NM_001303237 /// NM	1.22543e-06	8.28844
204804_PM_at	6737	TRIM21	tripartite motif containing 21	NM_003141 /// XM_006718283	5.90613e-09	8.2015
206693_PM_at	3574	IL7	interleukin 7	NM_000880 /// NM_001199886 /// NM_001199887 /// NM_001199888 /// XM_011517521 /// XM_01	1.96579e-05	8.0884
230000_PM_at	57674	RNF213	ring finger protein 213	NM_001256071 /// NM_020914 /// NM_020954 /// XM_005257545 /// XM_005257546 /// XM_00672	4.6043e-05	8.0731
221653_PM_x_at	23780	APOL2	apolipoprotein L, 2	NM_030882 /// NM_145637 /// XM_011530074 /// XM_011530075 /// XM_011530076 /// XM_01153	2.30142e-06	8.02309
221432_PM_s_at	81894	SLC25A28	solute carrier family 25 (mitochondrial iron transporter), member 28	NM_031212 /// XM_005270208 /// XM_005270209 /// XM_005270211 /// XM_006718005 /// XM_00	2.1915e-07	7.91392
213361_PM_at	23424	TDRD7	tudor domain containing 7	NM_001302884 /// NM_014290 /// XM_006717026 /// XM_011518424 /// XR_929741	1.35618e-07	7.86453
238430_PM_x_at	162394	SLFN5	schlafen family member 5	NM_144975 /// XM_005257934	3.63171e-06	7.60164
220104_PM_at	56829	ZC3HAV1	zinc finger CCCH-type, antiviral 1	NM_020119 /// NM_024625 /// XM_005250501 /// XM_011516412	1.20079e-05	7.50475
206271_PM_at	7098	TLR3	toll-like receptor 3	NM_003265	8.54145e-06	7.47876
203020_PM_at	9910	RABGAP1L	RAB GTPase activating protein 1-like	NM_001035230 /// NM_001243763 /// NM_001243764 /// NM_001243765 /// NM_014857 /// XM_00	0.00015082	7.34278
231956_PM_at	57674	RNF213	ring finger protein 213	NM_001256071 /// NM_020914 /// NM_020954 /// XM_005257545 /// XM_005257546 /// XM_00672	8.13617e-07	7.30508
203595_PM_s_at	24138	IFIT5	interferon-induced protein with tetratricopeptide repeats 5	NM_012420	5.05378e-08	7.28359
228152_PM_s_at	91351	DDX60L	DEAD (Asp-Glu-Ala-Asp) box polypeptide 60-like	NM_001012967 /// NM_001291510 /// XM_005263341 /// XM_005263342 /// XM_005263343 /// XM	9.47233e-05	7.24359
238533_PM_at	2045	EPHA7	EPH receptor A7	NM_001288629 /// NM_001288630 /// NM_004440 /// XM_005248669 /// XM_005248671	5.52115e-05	7.17173
203882_PM_at	10379	IRF9	interferon regulatory factor 9	NM_006084	1.68218e-06	7.13655
209417_PM_s_at	3430	IFI35	interferon-induced protein 35	NM_005533 /// XM_005257302	1.28359e-07	7.13616
205841_PM_at	3717	JAK2	Janus kinase 2	NM_004972	6.70877e-06	7.08598
225575_PM_at	3977	LIFR	leukemia inhibitory factor receptor alpha	NM_001127671 /// NM_002310 /// XM_011514040 /// XM_011514041 /// XM_011514042	8.86276e-06	6.80432
204821_PM_at	10384	BTN3A3	butyrophilin, subfamily 3, member A3	NM_001242803 /// NM_006994 /// NM_197974	7.98136e-07	6.6281
1554508_PM_at	118788	PIK3AP1	phosphoinositide-3-kinase adaptor protein 1	NM_152309 /// XM_005269498 /// XM_005269499 /// XM_011539248 /// XM_011539249	4.6769e-05	6.62015
209546_PM_s_at	8542	APOL1	apolipoprotein L1	NM_001136540 /// NM_001136541 /// NM_003661 /// NM_145343 /// NM_145344 /// XM_00526179	5.77311e-06	6.59603
225973_PM_at	6891	TAP2	transporter 2, ATP-binding cassette, sub-family B (MDR/TAP)	NM_000544 /// NM_001290043 /// NM_018833	1.10577e-07	6.47898
1557116_PM_at	80830	APOL6	apolipoprotein L, 6	NM_030641 /// XM_011530392	7.23342e-05	6.46829
232311_PM_at	567	B2M	beta-2-microglobulin	NM_004048 /// XM_005254549 /// XM_006725182	1.45818e-07	6.46052
213982_PM_s_at	9910	RABGAP1L	RAB GTPase activating protein 1-like	NM_001035230 /// NM_001243763 /// NM_001243764 /// NM_001243765 /// NM_014857 /// XM_00	2.18662e-06	6.43075
1555491_PM_a_at	55337	C19orf66	chromosome 19 open reading frame 66	NM_001308277 /// NM_018381 /// XM_011528120 /// XM_011528121 /// XM_011528122 /// XR_93	5.58381e-06	6.41492
38241_PM_at	10384	BTN3A3	butyrophilin, subfamily 3, member A3	NM_001242803 /// NM_006994 /// NM_197974	5.14537e-06	6.40153
203567_PM_s_at	10475	TRIM38	tripartite motif containing 38	NM_006355 /// XM_005248799 /// XM_005248800 /// XM_011514232	7.31524e-06	6.33437
202864_PM_s_at	6672	SP100	SP100 nuclear antigen	NM_001080391 /// NM_001206701 /// NM_001206702 /// NM_001206703 /// NM_001206704 /// NM	3.76784e-08	6.27019
225636_PM_at	6773	STAT2	signal transducer and activator of transcription 2	NM_005419 /// NM_198332 /// XM_005269110 /// XM_005269111 /// XM_011538697 /// XM_01153	1.39794e-05	6.16351
218543_PM_s_at	64761	PARP12	poly(ADP-ribose) polymerase family member 12	NM_022750 /// NR_130117 /// XM_005250038 /// XM_005250039 /// XM_005250040 /// XM_01151	9.80617e-07	6.10096
225571_PM_at	3977	LIFR	leukemia inhibitory factor receptor alpha	NM_001127671 /// NM_002310 /// XM_011514040 /// XM_011514041 /// XM_011514042	6.9411e-05	6.05401
208170_PM_s_at	11074	TRIM31	tripartite motif containing 31	NM_007028 /// NM_052816 /// XM_011514264 /// XM_011514265 /// XM_011514266 /// XM_01154	0.000260656	6.05189
201649_PM_at	9246	UBE2L6	ubiquitin-conjugating enzyme E2L 6	NM_004223 /// NM_198183	9.12364e-08	6.03811
223434_PM_at	2635	GBP3	guanylate binding protein 3	NM_018284 /// XM_005270741 /// XM_005270742 /// XM_005270743 /// XM_006710574 /// XM_01	9.99245e-07	5.9476
230405_PM_at	441108	C5orf56	chromosome 5 open reading frame 56	NM_001013717 /// NM_001207001 /// NM_001207002 /// NM_001207003 /// NR_045116	5.10184e-06	5.90131
205992_PM_s_at	3600	IL15	interleukin 15	NM_000585 /// NM_172174 /// NM_172175 /// NR_037840	3.74795e-06	5.89508
238725_PM_at	3659	IRF1	interferon regulatory factor 1	NM_002198 /// XM_011543378 /// XM_011543379 /// XR_427711	6.43469e-05	5.87524
213069_PM_at	57493	HEG1	heart development protein with EGF-like domains 1	NM_020733 /// XM_005247666	9.18191e-05	5.80512
219062_PM_s_at	54877	ZCCHC2	zinc finger, CCHC domain containing 2	NM_017742 /// NR_126534 /// XM_006722493 /// XM_011526044 /// XR_245462	5.36158e-06	5.69246
205842_PM_s_at	3717	JAK2	Janus kinase 2	NM_004972	2.20463e-05	5.66813
215444_PM_s_at	11074	TRIM31	tripartite motif containing 31	NM_007028 /// NM_052816 /// XM_011514264 /// XM_011514265 /// XM_011514266 /// XM_01154	4.40081e-06	5.64854
205170_PM_at	6773	STAT2	signal transducer and activator of transcription 2	NM_005419 /// NM_198332 /// XM_005269110 /// XM_005269111 /// XM_011538697 /// XM_01153	4.50241e-07	5.61559
222512_PM_at	51667	NUB1	negative regulator of ubiquitin-like proteins 1	NM_001243351 /// NM_016118 /// XM_005250011 /// XM_011516302 /// XM_011516303 /// XM_01	1.09113e-07	5.60871
38269_PM_at	25865	PRKD2	protein kinase D2	NM_001079880 /// NM_001079881 /// NM_001079882 /// NM_016457 /// XM_005258716	8.62946e-06	5.59005
223220_PM_s_at	83666	PARP9	poly(ADP-ribose) polymerase family member 9	NM_001146102 /// NM_001146103 /// NM_001146104 /// NM_001146105 /// NM_001146106 /// NM	3.1473e-06	5.58295
202863_PM_at	6672	SP100	SP100 nuclear antigen	NM_001080391 /// NM_001206701 /// NM_001206702 /// NM_001206703 /// NM_001206704 /// NM	3.44764e-07	5.56821
228620_PM_at	101927027	LOC101927027	uncharacterized LOC101927027	NR_110204 /// NR_110205 /// NR_110206	1.90262e-05	5.55356
204872_PM_at	7091	TLE4	transducin-like enhancer of split 4	NM_001282748 /// NM_001282749 /// NM_001282753 /// NM_001282760 /// NM_007005 /// NR_10	3.60864e-05	5.54889
241347_PM_at	57674	RNF213	ring finger protein 213	NM_001256071 /// NM_020914 /// NM_020954 /// XM_005257545 /// XM_005257546 /// XM_00672	3.91208e-06	5.50761
223192_PM_at	81894	SLC25A28	solute carrier family 25 (mitochondrial iron transporter), member 28	NM_031212 /// XM_005270208 /// XM_005270209 /// XM_005270211 /// XM_006718005 /// XM_00	7.7228e-07	5.49629
229350_PM_x_at	84875	PARP10	poly(ADP-ribose) polymerase family member 10	NM_032789 /// XM_005251081 /// XM_011517336 /// XR_928358	3.80645e-07	5.48132
226773_PM_at	152926	PPM1K	protein phosphatase, Mg2+/Mn2+ dependent, 1K	NM_152542 /// XM_005262775 /// XM_006714111 /// XM_011531669 /// XM_011531670	6.50289e-05	5.47721
224215_PM_s_at	28514	DLL1	delta-like 1 (Drosophila)	NM_005618 /// XM_005266934 /// XM_006725014 /// XM_011535758 /// XM_011546480	9.10412e-07	5.41947
209282_PM_at	25865	PRKD2	protein kinase D2	NM_001079880 /// NM_001079881 /// NM_001079882 /// NM_016457 /// XM_005258716	9.74718e-06	5.39364
1563075_PM_s_at	---	---	---	---	1.47111e-05	5.28585
1552623_PM_at	84941	HSH2D	hematopoietic SH2 domain containing	NM_001291274 /// NM_032855 /// NR_111903 /// NR_111904 /// XM_011528386 /// XM_01152838	8.19068e-05	5.23543
239587_PM_at	7098	TLR3	toll-like receptor 3	NM_003265	1.51026e-06	5.23388
233632_PM_s_at	54464	XRN1	5'-3' exoribonuclease 1	NM_001042604 /// NM_001282857 /// NM_001282859 /// NM_019001 /// XM_006713673 /// XM_01	3.2405e-06	5.22066
204279_PM_at	5698	PSMB9	proteasome subunit beta 9	NM_002800 /// NM_148954 /// XM_011546317 /// XM_011548065 /// XM_011548455	5.45411e-08	5.20054
1555785_PM_a_at	54464	XRN1	5'-3' exoribonuclease 1	NM_001042604 /// NM_001282857 /// NM_001282859 /// NM_019001 /// XM_006713673 /// XM_01	3.06565e-05	5.19608
237105_PM_at	101927027	LOC101927027	uncharacterized LOC101927027	NR_110204 /// NR_110205 /// NR_110206	1.49784e-07	5.19303
1569566_PM_at	23216 /// 105374407	LOC105374407 /// TBC1D1	uncharacterized LOC105374407 /// TBC1 (tre-2/USP6, BUB2, cdc16) domain family, member 1	NM_001253912 /// NM_001253913 /// NM_001253914 /// NM_001253915 /// NM_015173 /// XM_00	1.75118e-05	5.14267
202073_PM_at	10133	OPTN	optineurin	NM_001008211 /// NM_001008212 /// NM_001008213 /// NM_021980 /// XM_005252336 /// XM_00	1.69205e-06	5.13656
210705_PM_s_at	85363	TRIM5	tripartite motif containing 5	NM_033034 /// NM_033092 /// NM_033093 /// XM_005253183 /// XM_005253184 /// XM_00671835	5.82002e-06	5.11695
AFFX-HUMISGF3A/M97935_3_at	6772	STAT1	signal transducer and activator of transcription 1	NM_007315 /// NM_139266 /// XM_006712718	8.79234e-08	5.07222
239582_PM_at	5371	PML	promyelocytic leukemia	NM_002675 /// NM_033238 /// NM_033239 /// NM_033240 /// NM_033244 /// NM_033246 /// NM_	4.35566e-05	5.04598
225814_PM_at	54464	XRN1	5'-3' exoribonuclease 1	NM_001042604 /// NM_001282857 /// NM_001282859 /// NM_019001 /// XM_006713673 /// XM_01	6.20286e-08	5.02202
202531_PM_at	3659	IRF1	interferon regulatory factor 1	NM_002198 /// XM_011543378 /// XM_011543379 /// XR_427711	6.3171e-05	4.93565
225076_PM_s_at	57169	ZNFX1	zinc finger, NFX1-type containing 1	NM_021035 /// XM_006723836 /// XM_011528924	8.47507e-09	4.93563
225344_PM_at	135112	NCOA7	nuclear receptor coactivator 7	NM_001122842 /// NM_001199619 /// NM_001199620 /// NM_001199621 /// NM_001199622 /// NM	1.66013e-05	4.92641
235609_PM_at	83990	BRIP1	BRCA1 interacting protein C-terminal helicase 1	NM_032043 /// XM_011525332 /// XM_011525333 /// XM_011525334 /// XM_011525335 /// XM_01	0.00024563	4.92114
228150_PM_at	89866	SEC16B	SEC16 homolog B, endoplasmic reticulum export factor	NM_033127	0.000283975	4.91285
229288_PM_at	2045	EPHA7	EPH receptor A7	NM_001288629 /// NM_001288630 /// NM_004440 /// XM_005248669 /// XM_005248671	0.00021412	4.89184
205073_PM_at	1573	CYP2J2	cytochrome P450, family 2, subfamily J, polypeptide 2	NM_000775 /// XR_246240 /// XR_946558	5.9456e-06	4.87795
1557071_PM_s_at	51667	NUB1	negative regulator of ubiquitin-like proteins 1	NM_001243351 /// NM_016118 /// XM_005250011 /// XM_011516302 /// XM_011516303 /// XM_01	4.10366e-07	4.87628
213038_PM_at	127544	RNF19B	ring finger protein 19B	NM_001127361 /// NM_001300826 /// NM_153341 /// XM_006710356 /// XM_006710357 /// XM_00	3.3196e-05	4.84238
221816_PM_s_at	51131	PHF11	PHD finger protein 11	NM_001040443 /// NM_001040444 /// NM_016119 /// XM_005266417 /// XM_006719828 /// XM_00	4.85638e-07	4.8025
233092_PM_s_at	101060157	LOC101060157	uncharacterized LOC101060157	NM_001145711 /// XM_006709929	5.30655e-05	4.80052
206503_PM_x_at	5371	PML	promyelocytic leukemia	NM_002675 /// NM_033238 /// NM_033239 /// NM_033240 /// NM_033244 /// NM_033246 /// NM_	0.000408604	4.78672
204470_PM_at	2919	CXCL1	chemokine (C-X-C motif) ligand 1 (melanoma growth stimulating activity, alpha)	NM_001511 /// NR_046035	4.35237e-05	4.74507
210029_PM_at	3620	IDO1	indoleamine 2,3-dioxygenase 1	NM_002164	0.000419156	4.65418
203915_PM_at	4283	CXCL9	chemokine (C-X-C motif) ligand 9	NM_002416	0.000116448	4.63119
222816_PM_s_at	54877	ZCCHC2	zinc finger, CCHC domain containing 2	NM_017742 /// NR_126534 /// XM_006722493 /// XM_011526044 /// XR_245462	1.1619e-07	4.61821
32088_PM_at	8548	BLZF1	basic leucine zipper nuclear factor 1	NM_003666 /// XM_005245561 /// XM_011510092	0.000137408	4.5868
203568_PM_s_at	10475	TRIM38	tripartite motif containing 38	NM_006355 /// XM_005248799 /// XM_005248800 /// XM_011514232	3.12038e-06	4.54611
219885_PM_at	55106	SLFN12	schlafen family member 12	NM_001289009 /// NM_018042 /// XM_005257995 /// XM_011524966 /// XM_011524967 /// XR_93	1.19591e-05	4.52603
211012_PM_s_at	5371	PML	promyelocytic leukemia	NM_002675 /// NM_033238 /// NM_033239 /// NM_033240 /// NM_033244 /// NM_033246 /// NM_	6.06022e-06	4.52079
205771_PM_s_at	9465	AKAP7	A kinase (PRKA) anchor protein 7	NM_004842 /// NM_016377 /// NM_138633 /// XM_005267228 /// XM_005267229 /// XM_00671561	1.3147e-05	4.5177
205698_PM_s_at	5608	MAP2K6	mitogen-activated protein kinase kinase 6	NM_002758 /// NM_031988 /// XM_005257515 /// XM_005257516 /// XM_006721975 /// XM_01152	0.000513153	4.49876
240338_PM_at	---	---	---	---	1.05621e-05	4.49753
210362_PM_x_at	5371	PML	promyelocytic leukemia	NM_002675 /// NM_033238 /// NM_033239 /// NM_033240 /// NM_033244 /// NM_033246 /// NM_	4.01024e-05	4.47496
226459_PM_at	118788	PIK3AP1	phosphoinositide-3-kinase adaptor protein 1	NM_152309 /// XM_005269498 /// XM_005269499 /// XM_011539248 /// XM_011539249	1.87273e-05	4.45905
207375_PM_s_at	3601	IL15RA	interleukin 15 receptor, alpha	NM_001243539 /// NM_001256765 /// NM_002189 /// NM_172200 /// NR_046362 /// XM_01151946	2.15761e-06	4.42579
218901_PM_at	57088	PLSCR4	phospholipid scramblase 4	NM_001128304 /// NM_001128305 /// NM_001128306 /// NM_001177304 /// NM_020353 /// XM_00	0.000212773	4.42047
1569030_PM_s_at	51667	NUB1	negative regulator of ubiquitin-like proteins 1	NM_001243351 /// NM_016118 /// XM_005250011 /// XM_011516302 /// XM_011516303 /// XM_01	7.32566e-07	4.39488
36564_PM_at	127544	RNF19B	ring finger protein 19B	NM_001127361 /// NM_001300826 /// NM_153341 /// XM_006710356 /// XM_006710357 /// XM_00	9.0079e-05	4.38064
207326_PM_at	685	BTC	betacellulin	NM_001316963 /// NM_001729 /// XM_005263190 /// XM_011532211	1.14284e-05	4.35204
236106_PM_at	---	---	---	---	3.22238e-06	4.35182
214791_PM_at	93349	SP140L	SP140 nuclear body protein-like	NM_001308162 /// NM_001308163 /// NM_138402 /// XM_006712854 /// XM_006712855 /// XM_00	2.26693e-05	4.34974
227004_PM_at	6792	CDKL5	cyclin-dependent kinase-like 5	NM_001037343 /// NM_003159 /// XM_011545569 /// XM_011545570 /// XR_950484	4.77772e-05	4.34195
200887_PM_s_at	6772	STAT1	signal transducer and activator of transcription 1	NM_007315 /// NM_139266 /// XM_006712718	7.84029e-07	4.33882
219033_PM_at	79668	PARP8	poly(ADP-ribose) polymerase family member 8	NM_001178055 /// NM_001178056 /// NM_024615 /// XM_005248596 /// XM_011543631 /// XM_01	1.80769e-07	4.33677
227807_PM_at	83666	PARP9	poly(ADP-ribose) polymerase family member 9	NM_001146102 /// NM_001146103 /// NM_001146104 /// NM_001146105 /// NM_001146106 /// NM	1.9493e-06	4.33477
211013_PM_x_at	5371	PML	promyelocytic leukemia	NM_002675 /// NM_033238 /// NM_033239 /// NM_033240 /// NM_033244 /// NM_033246 /// NM_	6.43432e-05	4.32851
204205_PM_at	60489	APOBEC3G	apolipoprotein B mRNA editing enzyme, catalytic polypeptide-like 3G	NM_021822 /// XM_006724290	1.61403e-06	4.31392
202901_PM_x_at	1520	CTSS	cathepsin S	NM_001199739 /// NM_004079	0.00110123	4.31317
213238_PM_at	57205	ATP10D	ATPase, class V, type 10D	NM_020453 /// XM_005248119 /// XM_005248120 /// XM_011513722 /// XM_011513723 /// XR_92	1.29711e-06	4.30751
203728_PM_at	578	BAK1	BCL2-antagonist/killer 1	NM_001188 /// XM_011514779 /// XM_011514780	9.76779e-05	4.30117
211379_PM_x_at	8706	B3GALNT1	beta-1,3-N-acetylgalactosaminyltransferase 1 (globoside blood group)	NM_001038628 /// NM_003781 /// NM_033167 /// NM_033168 /// NM_033169 /// XM_005247859 /	5.19751e-06	4.25885
242060_PM_x_at	51131	PHF11	PHD finger protein 11	NM_001040443 /// NM_001040444 /// NM_016119 /// XM_005266417 /// XM_006719828 /// XM_00	8.23293e-07	4.253
220030_PM_at	55359	STYK1	serine/threonine/tyrosine kinase 1	NM_018423 /// XM_005253417 /// XM_011520736 /// XM_011520737 /// XM_011520738 /// XM_01	1.28568e-05	4.22392
209640_PM_at	5371	PML	promyelocytic leukemia	NM_002675 /// NM_033238 /// NM_033239 /// NM_033240 /// NM_033244 /// NM_033246 /// NM_	1.33953e-05	4.19961
212657_PM_s_at	3557	IL1RN	interleukin 1 receptor antagonist	NM_000577 /// NM_173841 /// NM_173842 /// NM_173843 /// XM_005263661 /// XM_006712497 /	5.1486e-05	4.18472
221698_PM_s_at	64581	CLEC7A	C-type lectin domain family 7, member A	NM_022570 /// NM_197947 /// NM_197948 /// NM_197949 /// NM_197950 /// NM_197951 /// NM_	0.000140626	4.14234
241412_PM_at	685	BTC	betacellulin	NM_001316963 /// NM_001729 /// XM_005263190 /// XM_011532211	2.33938e-05	4.1321
215342_PM_s_at	9910	RABGAP1L	RAB GTPase activating protein 1-like	NM_001035230 /// NM_001243763 /// NM_001243764 /// NM_001243765 /// NM_014857 /// XM_00	6.30228e-05	4.11253
211812_PM_s_at	8706	B3GALNT1	beta-1,3-N-acetylgalactosaminyltransferase 1 (globoside blood group)	NM_001038628 /// NM_003781 /// NM_033167 /// NM_033168 /// NM_033169 /// XM_005247859 /	2.07629e-06	4.10985
222859_PM_s_at	27071	DAPP1	dual adaptor of phosphotyrosine and 3-phosphoinositides	NM_001306151 /// NM_014395 /// XM_011531840 /// XM_011531841 /// XM_011531842 /// XM_01	0.000798456	4.07177
1559882_PM_at	25939	SAMHD1	SAM domain and HD domain 1	NM_015474 /// XM_005260384 /// XM_011528761	1.41341e-07	4.04944
225955_PM_at	284207	METRNL	meteorin, glial cell differentiation regulator-like	NM_001004431 /// XM_005256349 /// XM_006725291 /// XM_011523562 /// XM_011546763	9.54718e-07	3.9843
1554629_PM_at	2045	EPHA7	EPH receptor A7	NM_001288629 /// NM_001288630 /// NM_004440 /// XM_005248669 /// XM_005248671	1.42312e-05	3.96699
217933_PM_s_at	51056	LAP3	leucine aminopeptidase 3	NM_015907	3.34283e-07	3.95717
227347_PM_x_at	57801	HES4	hes family bHLH transcription factor 4	NM_001142467 /// NM_021170 /// XM_005244771 /// XM_011541868	0.000330603	3.95475
204211_PM_x_at	5610	EIF2AK2	eukaryotic translation initiation factor 2-alpha kinase 2	NM_001135651 /// NM_001135652 /// NM_002759 /// XM_011532987	7.89942e-06	3.94069
210219_PM_at	6672	SP100	SP100 nuclear antigen	NM_001080391 /// NM_001206701 /// NM_001206702 /// NM_001206703 /// NM_001206704 /// NM	8.03525e-07	3.92095
227771_PM_at	3977	LIFR	leukemia inhibitory factor receptor alpha	NM_001127671 /// NM_002310 /// XM_011514040 /// XM_011514041 /// XM_011514042	3.28674e-05	3.9181
208912_PM_s_at	1267	CNP	2',3'-cyclic nucleotide 3' phosphodiesterase	NM_033133 /// XM_006721701 /// XM_011524340	1.4105e-05	3.9072
221703_PM_at	83990	BRIP1	BRCA1 interacting protein C-terminal helicase 1	NM_032043 /// XM_011525332 /// XM_011525333 /// XM_011525334 /// XM_011525335 /// XM_01	7.03988e-06	3.89263
217371_PM_s_at	3600	IL15	interleukin 15	NM_000585 /// NM_172174 /// NM_172175 /// NR_037840	1.22393e-06	3.88904
213596_PM_at	837	CASP4	caspase 4	NM_001225 /// NM_033306 /// NM_033307 /// XM_011543019	5.2727e-05	3.86616
1559585_PM_at	91351	DDX60L	DEAD (Asp-Glu-Ala-Asp) box polypeptide 60-like	NM_001012967 /// NM_001291510 /// XM_005263341 /// XM_005263342 /// XM_005263343 /// XM	0.000338952	3.86164
210846_PM_x_at	9830	TRIM14	tripartite motif containing 14	NM_014788 /// NM_033219 /// NM_033220 /// NM_033221 /// XM_005252320 /// XM_006717338 /	1.42606e-05	3.86011
200628_PM_s_at	7453	WARS	tryptophanyl-tRNA synthetase	NM_004184 /// NM_173701 /// NM_213645 /// NM_213646 /// XM_005268044 /// XM_006720249 /	8.37129e-06	3.8448
209040_PM_s_at	5696	PSMB8	proteasome subunit beta 8	NM_004159 /// NM_148919	8.05493e-06	3.82729
224929_PM_at	340061	TMEM173	transmembrane protein 173	NM_001301738 /// NM_198282 /// XM_005268445 /// XM_011537639 /// XM_011537640	1.61409e-05	3.81933
203840_PM_at	8548	BLZF1	basic leucine zipper nuclear factor 1	NM_003666 /// XM_005245561 /// XM_011510092	1.45263e-05	3.80398
225291_PM_at	87178	PNPT1	polyribonucleotide nucleotidyltransferase 1	NM_033109 /// XM_005264629 /// XM_011533142	1.20077e-07	3.80105
35254_PM_at	10906	TRAFD1	TRAF-type zinc finger domain containing 1	NM_001143906 /// NM_006700	3.16542e-06	3.79228
238025_PM_at	197259	MLKL	mixed lineage kinase domain-like	NM_001142497 /// NM_152649 /// XM_005255834 /// XM_011522934 /// XM_011522935 /// XM_01	2.26144e-06	3.78969
1568713_PM_a_at	23216	TBC1D1	TBC1 (tre-2/USP6, BUB2, cdc16) domain family, member 1	NM_001253912 /// NM_001253913 /// NM_001253914 /// NM_001253915 /// NM_015173 /// XM_00	1.69187e-05	3.78672
219364_PM_at	79132	DHX58	DEXH (Asp-Glu-X-His) box polypeptide 58	NM_024119 /// XM_011525224 /// XR_934548	8.07352e-08	3.78477
200629_PM_at	7453	WARS	tryptophanyl-tRNA synthetase	NM_004184 /// NM_173701 /// NM_213645 /// NM_213646 /// XM_005268044 /// XM_006720249 /	6.39251e-07	3.77576
1553177_PM_at	117157	SH2D1B	SH2 domain containing 1B	NM_053282	6.02162e-05	3.77138
243196_PM_s_at	10906	TRAFD1	TRAF-type zinc finger domain containing 1	NM_001143906 /// NM_006700	5.84123e-05	3.75812
203148_PM_s_at	9830	TRIM14	tripartite motif containing 14	NM_014788 /// NM_033219 /// NM_033220 /// NM_033221 /// XM_005252320 /// XM_006717338 /	4.02018e-05	3.72513
213294_PM_at	5610	EIF2AK2	eukaryotic translation initiation factor 2-alpha kinase 2	NM_001135651 /// NM_001135652 /// NM_002759 /// XM_011532987	9.37271e-05	3.71805
244008_PM_at	79668	PARP8	poly(ADP-ribose) polymerase family member 8	NM_001178055 /// NM_001178056 /// NM_024615 /// XM_005248596 /// XM_011543631 /// XM_01	0.000400482	3.71549
1553646_PM_at	139324	HDX	highly divergent homeobox	NM_001177478 /// NM_001177479 /// NM_144657 /// XM_006724619 /// XM_011530862 /// XM_01	5.07295e-05	3.71211
231807_PM_at	56243	KIAA1217	KIAA1217	NM_001098500 /// NM_001098501 /// NM_001282767 /// NM_001282768 /// NM_001282769 /// NM	0.00012848	3.70855
220603_PM_s_at	55784	MCTP2	multiple C2 domains, transmembrane 2	NM_001159643 /// NM_001159644 /// NM_018349 /// XM_005254955 /// XM_005254960 /// XM_00	0.000181628	3.69128
210159_PM_s_at	11074	TRIM31	tripartite motif containing 31	NM_007028 /// NM_052816 /// XM_011514264 /// XM_011514265 /// XM_011514266 /// XM_01154	6.91421e-05	3.68899
209716_PM_at	1435	CSF1	colony stimulating factor 1 (macrophage)	NM_000757 /// NM_172210 /// NM_172211 /// NM_172212	8.14328e-08	3.68707
213716_PM_s_at	6398	SECTM1	secreted and transmembrane 1	NM_003004 /// XM_005256392 /// XM_011523588	4.15313e-06	3.68415
235508_PM_at	5371	PML	promyelocytic leukemia	NM_002675 /// NM_033238 /// NM_033239 /// NM_033240 /// NM_033244 /// NM_033246 /// NM_	2.0298e-05	3.68329
205739_PM_x_at	51427	ZNF107	zinc finger protein 107	NM_001013746 /// NM_001282359 /// NM_001282360 /// NM_016220 /// NR_104148 /// NR_10414	6.55804e-05	3.6781
221903_PM_s_at	1540	CYLD	cylindromatosis (turban tumor syndrome)	NM_001042355 /// NM_001042412 /// NM_015247 /// XM_005255812 /// XM_006721149 /// XM_01	0.00117073	3.67421
221241_PM_s_at	79370	BCL2L14	BCL2-like 14 (apoptosis facilitator)	NM_030766 /// NM_138722 /// NM_138723 /// NM_138724 /// XM_006719151 /// XM_011520848 /	9.88724e-07	3.66504
221087_PM_s_at	80833	APOL3	apolipoprotein L, 3	NM_014349 /// NM_030644 /// NM_145639 /// NM_145640 /// NM_145641 /// NM_145642 /// NR_	0.00060769	3.64168
204770_PM_at	6891	TAP2	transporter 2, ATP-binding cassette, sub-family B (MDR/TAP)	NM_000544 /// NM_001290043 /// NM_018833	1.1603e-05	3.63201
235331_PM_x_at	84333	PCGF5	polycomb group ring finger 5	NM_001256549 /// NM_001257101 /// NM_032373 /// NR_046310 /// NR_046435 /// XM_00671803	0.00014947	3.62119
205773_PM_at	22849	CPEB3	cytoplasmic polyadenylation element binding protein 3	NM_001178137 /// NM_014912 /// XM_005269630 /// XM_006717714 /// XM_006717715 /// XM_01	2.86499e-06	3.61709
221122_PM_at	54979	HRASLS2	HRAS-like suppressor 2	NM_017878 /// XM_011545119 /// XM_011545120	1.32927e-05	3.60766
209124_PM_at	4615	MYD88	myeloid differentiation primary response 88	NM_001172566 /// NM_001172567 /// NM_001172568 /// NM_001172569 /// NM_002468 /// XM_00	5.55789e-07	3.59984
223374_PM_s_at	8706	B3GALNT1	beta-1,3-N-acetylgalactosaminyltransferase 1 (globoside blood group)	NM_001038628 /// NM_003781 /// NM_033167 /// NM_033168 /// NM_033169 /// XM_005247859 /	6.88966e-06	3.59968
223298_PM_s_at	51251	NT5C3A	5'-nucleotidase, cytosolic IIIA	NM_001002009 /// NM_001002010 /// NM_001166118 /// NM_016489 /// XM_011515409	2.3339e-06	3.54194
200904_PM_at	3133	HLA-E	major histocompatibility complex, class I, E	NM_005516	5.60836e-06	3.53341
202446_PM_s_at	5359	PLSCR1	phospholipid scramblase 1	NM_021105 /// XM_005247538 /// XM_011512904 /// XM_011512905 /// XM_011512906 /// XM_01	1.32854e-07	3.53227
223830_PM_s_at	85363	TRIM5	tripartite motif containing 5	NM_033034 /// NM_033092 /// NM_033093 /// XM_005253183 /// XM_005253184 /// XM_00671835	8.0917e-07	3.52655
202902_PM_s_at	1520	CTSS	cathepsin S	NM_001199739 /// NM_004079	0.000527408	3.52207
242814_PM_at	5272	SERPINB9	serpin peptidase inhibitor, clade B (ovalbumin), member 9	NM_004155 /// XM_005249184 /// XM_011514677 /// XM_011514678	0.000298287	3.51748
225415_PM_at	151636	DTX3L	deltex 3 like, E3 ubiquitin ligase	NM_138287	1.25606e-06	3.49611
224973_PM_at	55603	FAM46A	family with sequence similarity 46, member A	NM_017633	2.64755e-05	3.49376
242234_PM_at	54739	XAF1	XIAP associated factor 1	NM_017523 /// NM_199139 /// NR_046396 /// NR_046397 /// NR_046398 /// XM_005256706 ///	5.83711e-05	3.48501
230333_PM_at	---	---	---	---	9.31353e-05	3.47713
232517_PM_s_at	85441	HELZ2	helicase with zinc finger 2, transcriptional coactivator	NM_001037335 /// NM_033405 /// XM_011529092	0.000265385	3.45928
236692_PM_at	---	---	---	---	3.79976e-05	3.45581
222712_PM_s_at	56667	MUC13	mucin 13, cell surface associated	NM_033049	0.000256722	3.44791
242898_PM_at	5610	EIF2AK2	eukaryotic translation initiation factor 2-alpha kinase 2	NM_001135651 /// NM_001135652 /// NM_002759 /// XM_011532987	1.04355e-05	3.43466
225710_PM_at	59345	GNB4	guanine nucleotide binding protein (G protein), beta polypeptide 4	NM_021629 /// XM_005247692 /// XM_006713721 /// XM_011513061	1.88992e-06	3.40942
37943_PM_at	23503	ZFYVE26	zinc finger, FYVE domain containing 26	NM_015346 /// XM_006720093 /// XM_011536606 /// XM_011536607 /// XM_011536608 /// XM_01	2.89924e-05	3.39606
237426_PM_at	6672	SP100	SP100 nuclear antigen	NM_001080391 /// NM_001206701 /// NM_001206702 /// NM_001206703 /// NM_001206704 /// NM	0.000829869	3.38988
224916_PM_at	340061	TMEM173	transmembrane protein 173	NM_001301738 /// NM_198282 /// XM_005268445 /// XM_011537639 /// XM_011537640	7.41625e-05	3.37829
222868_PM_s_at	10068	IL18BP	interleukin 18 binding protein	NM_001039659 /// NM_001039660 /// NM_001145055 /// NM_001145057 /// NM_005699 /// NM_17	5.08662e-05	3.34705
1556643_PM_at	105221694	BISPR	BST2 interferon stimulated positive regulator (non-protein coding)	NR_130765 /// NR_130766	4.45259e-05	3.34454
228468_PM_at	84930	MASTL	microtubule associated serine/threonine kinase-like	NM_001172303 /// NM_001172304 /// NM_032844 /// XM_005252630 /// XM_005252631 /// XM_00	0.000495322	3.33993
231270_PM_at	377677	CA13	carbonic anhydrase XIII	NM_198584	1.34287e-05	3.32188
206805_PM_at	10371	SEMA3A	sema domain, immunoglobulin domain (Ig), short basic domain, secreted, (semaphorin) 3A	NM_006080 /// XM_005250110 /// XM_005250111 /// XM_006715839 /// XM_011515734 /// XM_01	0.000618064	3.3201
228304_PM_at	375287	RBM43	RNA binding motif protein 43	NM_198557 /// XM_011511146	0.000667881	3.31923
209199_PM_s_at	4208	MEF2C	myocyte enhancer factor 2C	NM_001131005 /// NM_001193347 /// NM_001193348 /// NM_001193349 /// NM_001193350 /// NM	0.00018351	3.30778
225987_PM_at	79689	STEAP4	STEAP family member 4	NM_001205315 /// NM_001205316 /// NM_024636	2.51705e-06	3.29596
1568609_PM_s_at	57234 /// 388685 /// 388692 /// 728855 /// 103091866	LINC00623 /// LINC00869 /// LINC01138 /// LOC103091866 /// LOC388692	long intergenic non-protein coding RNA 623 /// long intergenic non-protein coding RNA 8	NM_001013644 /// NM_207400 /// NR_024510 /// NR_024511 /// NR_024584 /// NR_027002 ///	0.000420156	3.2923
226310_PM_at	253260	RICTOR	RPTOR independent companion of MTOR, complex 2	NM_001285439 /// NM_001285440 /// NM_152756 /// XM_006714463 /// XM_011514005 /// XM_01	1.98285e-05	3.26391
229074_PM_at	30844	EHD4	EH domain containing 4	NM_139265	0.000372921	3.24422
238743_PM_at	---	---	---	---	2.66654e-05	3.23351
244315_PM_at	5359	PLSCR1	phospholipid scramblase 1	NM_021105 /// XM_005247538 /// XM_011512904 /// XM_011512905 /// XM_011512906 /// XM_01	0.00120836	3.23028
232000_PM_at	158219	TTC39B	tetratricopeptide repeat domain 39B	NM_001168339 /// NM_001168340 /// NM_001168341 /// NM_001168342 /// NM_152574 /// XM_01	0.00133996	3.22871
202837_PM_at	10906	TRAFD1	TRAF-type zinc finger domain containing 1	NM_001143906 /// NM_006700	5.11016e-05	3.21474
204820_PM_s_at	10384 /// 11118	BTN3A2 /// BTN3A3	butyrophilin, subfamily 3, member A2 /// butyrophilin, subfamily 3, member A3	NM_001197246 /// NM_001197247 /// NM_001197248 /// NM_001197249 /// NM_001242803 /// NM	9.41168e-05	3.18414
216997_PM_x_at	7091	TLE4	transducin-like enhancer of split 4	NM_001282748 /// NM_001282749 /// NM_001282753 /// NM_001282760 /// NM_007005 /// NR_10	5.84423e-06	3.17683
206911_PM_at	7706	TRIM25	tripartite motif containing 25	NM_005082	0.000193724	3.16701
243109_PM_at	55784	MCTP2	multiple C2 domains, transmembrane 2	NM_001159643 /// NM_001159644 /// NM_018349 /// XM_005254955 /// XM_005254960 /// XM_00	0.00128843	3.1572
204601_PM_at	9683	N4BP1	NEDD4 binding protein 1	NM_153029 /// XM_005256262 /// XM_011523482	0.00011786	3.15541
216252_PM_x_at	355	FAS	Fas cell surface death receptor	NM_000043 /// NM_152871 /// NM_152872 /// NM_152873 /// NM_152874 /// NM_152875 /// NM_	0.000335358	3.15065
205379_PM_at	874	CBR3	carbonyl reductase 3	NM_001236 /// XM_011529772	5.73879e-05	3.14902
202748_PM_at	2634	GBP2	guanylate binding protein 2, interferon-inducible	NM_004120	1.30051e-06	3.13201
226326_PM_at	84333	PCGF5	polycomb group ring finger 5	NM_001256549 /// NM_001257101 /// NM_032373 /// NR_046310 /// NR_046435 /// XM_00671803	1.80327e-05	3.12373
202357_PM_s_at	629	CFB	complement factor B	NM_001710	0.00137627	3.115
220576_PM_at	80055	PGAP1	post-GPI attachment to proteins 1	NM_024989 /// XM_011511878 /// XM_011511879 /// XM_011511880	0.000124562	3.10062
203147_PM_s_at	9830	TRIM14	tripartite motif containing 14	NM_014788 /// NM_033219 /// NM_033220 /// NM_033221 /// XM_005252320 /// XM_006717338 /	5.22896e-05	3.09673
213073_PM_at	23503	ZFYVE26	zinc finger, FYVE domain containing 26	NM_015346 /// XM_006720093 /// XM_011536606 /// XM_011536607 /// XM_011536608 /// XM_01	2.53228e-06	3.09651
209732_PM_at	9976	CLEC2B	C-type lectin domain family 2, member B	NM_005127	0.000220209	3.09346
205876_PM_at	3977	LIFR	leukemia inhibitory factor receptor alpha	NM_001127671 /// NM_002310 /// XM_011514040 /// XM_011514041 /// XM_011514042	0.00134966	3.08638
221060_PM_s_at	7099	TLR4	toll-like receptor 4	NM_003266 /// NM_138554 /// NM_138556 /// NM_138557	0.00112587	3.06838
1564656_PM_at	---	---	---	---	0.000146173	3.05547
241956_PM_at	---	---	---	---	0.000515338	3.05251
202659_PM_at	5699	PSMB10	proteasome subunit beta 10	NM_002801	8.39607e-05	3.05125
225764_PM_at	2120	ETV6	ets variant 6	NM_001987 /// XM_011520607 /// XM_011520608 /// XM_011520609 /// XM_011520610 /// XM_01	0.000241603	3.00419
214995_PM_s_at	60489 /// 200316	APOBEC3F /// APOBEC3G	apolipoprotein B mRNA editing enzyme, catalytic polypeptide-like 3F /// apolipoprotein	NM_001006666 /// NM_021822 /// NM_145298 /// XM_006724290 /// XM_011529994	0.000143214	3.00235
215719_PM_x_at	355	FAS	Fas cell surface death receptor	NM_000043 /// NM_152871 /// NM_152872 /// NM_152873 /// NM_152874 /// NM_152875 /// NM_	0.000199342	2.98384
209310_PM_s_at	837	CASP4	caspase 4	NM_001225 /// NM_033306 /// NM_033307 /// XM_011543019	3.55052e-05	2.95592
204929_PM_s_at	10791	VAMP5	vesicle associated membrane protein 5	NM_006634	1.08002e-05	2.95576
207181_PM_s_at	840	CASP7	caspase 7	NM_001227 /// NM_001267056 /// NM_001267057 /// NM_001267058 /// NM_033338 /// NM_03333	4.76566e-05	2.95379
210443_PM_x_at	11054	OGFR	opioid growth factor receptor	NM_007346	0.000550859	2.95377
236487_PM_at	132320	SCLT1	sodium channel and clathrin linker 1	NM_001300897 /// NM_001300898 /// NM_144643 /// XM_011531592 /// XM_011531593 /// XR_42	0.000804429	2.92889
202074_PM_s_at	10133	OPTN	optineurin	NM_001008211 /// NM_001008212 /// NM_001008213 /// NM_021980 /// XM_005252336 /// XM_00	1.00109e-07	2.92143
227935_PM_s_at	84333	PCGF5	polycomb group ring finger 5	NM_001256549 /// NM_001257101 /// NM_032373 /// NR_046310 /// NR_046435 /// XM_00671803	7.15506e-06	2.91663
235056_PM_at	2120	ETV6	ets variant 6	NM_001987 /// XM_011520607 /// XM_011520608 /// XM_011520609 /// XM_011520610 /// XM_01	4.91149e-06	2.89751
236156_PM_at	3988 /// 101926887	LIPA /// LOC101926887	lipase A, lysosomal acid, cholesterol esterase /// uncharacterized LOC101926887	NM_000235 /// NM_001127605 /// NM_001288979 /// NR_110233 /// XR_428782 /// XR_432616 /	3.64665e-06	2.87235
226040_PM_at	81844	TRIM56	tripartite motif containing 56	NM_030961 /// XM_011516589	7.86594e-05	2.87199
229996_PM_s_at	84333	PCGF5	polycomb group ring finger 5	NM_001256549 /// NM_001257101 /// NM_032373 /// NR_046310 /// NR_046435 /// XM_00671803	5.89194e-05	2.87149
201329_PM_s_at	2114	ETS2	v-ets avian erythroblastosis virus E26 oncogene homolog 2	NM_001256295 /// NM_005239 /// XM_005260935	6.0575e-06	2.86738
32069_PM_at	9683	N4BP1	NEDD4 binding protein 1	NM_153029 /// XM_005256262 /// XM_011523482	0.000197001	2.86197
221044_PM_s_at	53840 /// 445372	TRIM34 /// TRIM6-TRIM34	tripartite motif containing 34 /// TRIM6-TRIM34 readthrough	NM_001003819 /// NM_001003827 /// NM_021616 /// NM_130389 /// NM_130390	9.01568e-06	2.85438
209723_PM_at	5272	SERPINB9	serpin peptidase inhibitor, clade B (ovalbumin), member 9	NM_004155 /// XM_005249184 /// XM_011514677 /// XM_011514678	1.82837e-05	2.84596
231876_PM_at	81844	TRIM56	tripartite motif containing 56	NM_030961 /// XM_011516589	6.86592e-07	2.842
209770_PM_at	11119	BTN3A1	butyrophilin, subfamily 3, member A1	NM_001145008 /// NM_001145009 /// NM_007048 /// NM_194441 /// XM_005248833 /// XM_00524	2.76999e-06	2.84131
219734_PM_at	54847	SIDT1	SID1 transmembrane family, member 1	NM_001308350 /// NM_017699 /// XM_005247558 /// XM_006713680 /// XM_011512939 /// XM_01	0.00139507	2.8392
205875_PM_s_at	11277	TREX1	three prime repair exonuclease 1	NM_007248 /// NM_016381 /// NM_033627 /// NM_033628 /// NM_033629	3.21546e-05	2.83062
221978_PM_at	3134	HLA-F	major histocompatibility complex, class I, F	NM_001098478 /// NM_001098479 /// NM_018950 /// XM_005249054 /// XM_005272809 /// XM_00	7.57199e-05	2.82881
1552365_PM_at	85477	SCIN	scinderin	NM_001112706 /// NM_033128 /// XR_926951	0.000324399	2.82006
224341_PM_x_at	7099	TLR4	toll-like receptor 4	NM_003266 /// NM_138554 /// NM_138556 /// NM_138557	0.000342949	2.79934
227066_PM_at	148932	MOB3C	MOB kinase activator 3C	NM_145279 /// NM_201403	0.00054302	2.79578
229548_PM_at	---	---	---	---	7.03111e-05	2.78889
217546_PM_at	4499	MT1M	metallothionein 1M	NM_176870	0.000213957	2.78465
1563076_PM_x_at	---	---	---	---	0.000634005	2.78248
1566342_PM_at	6648	SOD2	superoxide dismutase 2, mitochondrial	NM_000636 /// NM_001024465 /// NM_001024466	0.000106595	2.76817
1565913_PM_at	---	---	---	---	7.20359e-05	2.76289
226401_PM_at	84875	PARP10	poly(ADP-ribose) polymerase family member 10	NM_032789 /// XM_005251081 /// XM_011517336 /// XR_928358	0.000149089	2.75781
230499_PM_at	330	BIRC3	baculoviral IAP repeat containing 3	NM_001165 /// NM_182962 /// XM_011542797	0.000849929	2.75631
202430_PM_s_at	5359	PLSCR1	phospholipid scramblase 1	NM_021105 /// XM_005247538 /// XM_011512904 /// XM_011512905 /// XM_011512906 /// XM_01	2.41253e-07	2.75423
202841_PM_x_at	11054	OGFR	opioid growth factor receptor	NM_007346	0.000454135	2.75148
236704_PM_at	101929787	LOC101929787	uncharacterized LOC101929787	XR_917209 /// XR_917210 /// XR_922060 /// XR_922061	0.000147974	2.74922
232253_PM_at	441108	C5orf56	chromosome 5 open reading frame 56	NM_001013717 /// NM_001207001 /// NM_001207002 /// NM_001207003 /// NR_045116	1.36294e-06	2.7451
211512_PM_s_at	11054	OGFR	opioid growth factor receptor	NM_007346	0.000183974	2.73372
222134_PM_at	8528	DDO	D-aspartate oxidase	NM_003649 /// NM_004032	7.83008e-05	2.72429
217977_PM_at	51734	MSRB1	methionine sulfoxide reductase B1	NM_016332	0.000377305	2.72145
241991_PM_at	---	---	---	---	0.000356165	2.7183
228248_PM_at	253260	RICTOR	RPTOR independent companion of MTOR, complex 2	NM_001285439 /// NM_001285440 /// NM_152756 /// XM_006714463 /// XM_011514005 /// XM_01	0.000218036	2.71543
213385_PM_at	1124 /// 101928168	CHN2 /// LOC101928168	chimerin 2 /// uncharacterized LOC101928168	NM_001039936 /// NM_001293069 /// NM_001293070 /// NM_001293071 /// NM_001293072 /// NM	0.000210716	2.71369
232068_PM_s_at	7099	TLR4	toll-like receptor 4	NM_003266 /// NM_138554 /// NM_138556 /// NM_138557	0.000177451	2.70037
222858_PM_s_at	27071	DAPP1	dual adaptor of phosphotyrosine and 3-phosphoinositides	NM_001306151 /// NM_014395 /// XM_011531840 /// XM_011531841 /// XM_011531842 /// XM_01	0.00105966	2.69825
239893_PM_at	---	---	---	---	0.000331924	2.68604
222001_PM_x_at	57234 /// 728855	LINC00623 /// LINC00869	long intergenic non-protein coding RNA 623 /// long intergenic non-protein coding RNA 8	NR_024510 /// NR_024511 /// NR_024584 /// NR_046135 /// NR_046136 /// NR_046137 /// NR_	0.00048553	2.68102
221766_PM_s_at	55603	FAM46A	family with sequence similarity 46, member A	NM_017633	3.45363e-05	2.67709
201422_PM_at	10437	IFI30	interferon, gamma-inducible protein 30	NM_006332	1.05206e-05	2.67653
213317_PM_at	53405	CLIC5	chloride intracellular channel 5	NM_001114086 /// NM_001256023 /// NM_016929 /// NR_045672 /// NR_045673 /// NR_045674 /	5.1032e-05	2.65874
229194_PM_at	84333	PCGF5	polycomb group ring finger 5	NM_001256549 /// NM_001257101 /// NM_032373 /// NR_046310 /// NR_046435 /// XM_00671803	8.7232e-05	2.65671
217604_PM_at	---	---	---	---	0.000349831	2.65644
206852_PM_at	2045	EPHA7	EPH receptor A7	NM_001288629 /// NM_001288630 /// NM_004440 /// XM_005248669 /// XM_005248671	0.000273103	2.65445
201601_PM_x_at	8519 /// 10581	IFITM1 /// IFITM2	interferon induced transmembrane protein 1 /// interferon induced transmembrane protein	NM_003641 /// NM_006435	3.04321e-06	2.65121
226633_PM_at	51762	RAB8B	RAB8B, member RAS oncogene family	NM_016530 /// XM_006720569 /// XM_011521669	2.11076e-05	2.64178
226312_PM_at	253260	RICTOR	RPTOR independent companion of MTOR, complex 2	NM_001285439 /// NM_001285440 /// NM_152756 /// XM_006714463 /// XM_011514005 /// XM_01	3.89988e-05	2.64037
214808_PM_at	---	---	---	---	0.000799013	2.63361
203758_PM_at	1519	CTSO	cathepsin O	NM_001334	0.000383346	2.63203
225144_PM_at	659	BMPR2	bone morphogenetic protein receptor type II	NM_001204 /// NM_033346 /// XM_011511687 /// XM_011511688	0.000162304	2.62986
205191_PM_at	6102	RP2	retinitis pigmentosa 2 (X-linked recessive)	NM_006915	3.21225e-05	2.62739
1563357_PM_at	7124	TNF	tumor necrosis factor	NM_000594	0.000287504	2.60232
242727_PM_at	221079	ARL5B	ADP-ribosylation factor like GTPase 5B	NM_178815 /// XM_005252400 /// XM_005252401	0.00149668	2.59495
1554438_PM_at	56243	KIAA1217	KIAA1217	NM_001098500 /// NM_001098501 /// NM_001282767 /// NM_001282768 /// NM_001282769 /// NM	6.10243e-05	2.59319
222631_PM_at	55300	PI4K2B	phosphatidylinositol 4-kinase type 2 beta	NM_018323 /// XM_005248174 /// XM_005248175 /// XM_011513855	2.47492e-06	2.5894
212380_PM_at	23070	CMTR1	cap methyltransferase 1	NM_015050 /// XM_005248955 /// XM_006715028 /// XR_926121	2.43944e-05	2.58147
204780_PM_s_at	355	FAS	Fas cell surface death receptor	NM_000043 /// NM_152871 /// NM_152872 /// NM_152873 /// NM_152874 /// NM_152875 /// NM_	0.000179456	2.57344
239005_PM_at	---	---	---	---	4.77972e-05	2.56958
221696_PM_s_at	55359	STYK1	serine/threonine/tyrosine kinase 1	NM_018423 /// XM_005253417 /// XM_011520736 /// XM_011520737 /// XM_011520738 /// XM_01	1.55461e-05	2.55864
225289_PM_at	6774	STAT3	signal transducer and activator of transcription 3 (acute-phase response factor)	NM_003150 /// NM_139276 /// NM_213662 /// XM_005257616 /// XM_005257617 /// XM_01152514	0.000262728	2.55055
206136_PM_at	7855	FZD5	frizzled class receptor 5	NM_003468 /// NM_030804	4.43721e-05	2.54535
222233_PM_s_at	64421	DCLRE1C	DNA cross-link repair 1C	NM_001033855 /// NM_001033857 /// NM_001033858 /// NM_001289076 /// NM_001289077 /// NM	0.000673365	2.53588
205098_PM_at	1230	CCR1	chemokine (C-C motif) receptor 1	NM_001295	0.00030184	2.52407
1552323_PM_s_at	159091	FAM122C	family with sequence similarity 122C	NM_001170779 /// NM_001170780 /// NM_001170781 /// NM_001170782 /// NM_001170783 /// NM	0.00119413	2.52377
224806_PM_at	7706	TRIM25	tripartite motif containing 25	NM_005082	1.64005e-05	2.51777
204669_PM_s_at	11237	RNF24	ring finger protein 24	NM_001134337 /// NM_001134338 /// NM_007219 /// XM_006723536 /// XM_011529145 /// XM_01	0.000145393	2.51571
235742_PM_at	389	RHOC	ras homolog family member C	NM_001042678 /// NM_001042679 /// NM_175744	8.01143e-06	2.50555
1570394_PM_at	54464	XRN1	5'-3' exoribonuclease 1	NM_001042604 /// NM_001282857 /// NM_001282859 /// NM_019001 /// XM_006713673 /// XM_01	4.83952e-07	2.49604
212569_PM_at	23347	SMCHD1	structural maintenance of chromosomes flexible hinge domain containing 1	NM_015295 /// XM_011525642 /// XM_011525643 /// XM_011525644 /// XM_011525645 /// XM_01	5.09333e-08	2.4944
212986_PM_s_at	11011	TLK2	tousled-like kinase 2	NM_001112707 /// NM_001284333 /// NM_001284363 /// NM_006852 /// XM_011524215 /// XM_01	6.39361e-06	2.48684
200905_PM_x_at	3133	HLA-E	major histocompatibility complex, class I, E	NM_005516	1.3647e-06	2.48642
232617_PM_at	1520	CTSS	cathepsin S	NM_001199739 /// NM_004079	0.00100251	2.48509
208751_PM_at	8775	NAPA	N-ethylmaleimide-sensitive factor attachment protein, alpha	NM_003827 /// NR_038456 /// NR_038457 /// XM_011527436 /// XM_011527437	8.62067e-05	2.47403
201328_PM_at	2114	ETS2	v-ets avian erythroblastosis virus E26 oncogene homolog 2	NM_001256295 /// NM_005239 /// XM_005260935	0.000368335	2.4678
203689_PM_s_at	2332	FMR1	fragile X mental retardation 1	NM_001185075 /// NM_001185076 /// NM_001185081 /// NM_001185082 /// NM_002024 /// NR_03	1.7469e-07	2.46691
215245_PM_x_at	2332	FMR1	fragile X mental retardation 1	NM_001185075 /// NM_001185076 /// NM_001185081 /// NM_001185082 /// NM_002024 /// NR_03	1.69705e-06	2.4584
244321_PM_at	80055	PGAP1	post-GPI attachment to proteins 1	NM_024989 /// XM_011511878 /// XM_011511879 /// XM_011511880	4.86362e-05	2.45222
206491_PM_s_at	8775	NAPA	N-ethylmaleimide-sensitive factor attachment protein, alpha	NM_003827 /// NR_038456 /// NR_038457 /// XM_011527436 /// XM_011527437	8.91748e-05	2.44478
222498_PM_at	64343	AZI2	5-azacytidine induced 2	NM_001134432 /// NM_001134433 /// NM_001271650 /// NM_022461 /// XM_005265392 /// XM_00	5.48086e-05	2.4387
202800_PM_at	6507	SLC1A3	solute carrier family 1 (glial high affinity glutamate transporter), member 3	NM_001166695 /// NM_001166696 /// NM_001289939 /// NM_001289940 /// NM_004172 /// XM_00	0.000322498	2.43709
213375_PM_s_at	90634	N4BP2L1	NEDD4 binding protein 2-like 1	NM_001079691 /// NM_001286459 /// NM_001286460 /// NM_001286461 /// NM_052818 /// XM_00	0.000489559	2.43497
228714_PM_at	101927027	LOC101927027	uncharacterized LOC101927027	NR_110204 /// NR_110205 /// NR_110206	5.08701e-05	2.43219
227438_PM_at	80216	ALPK1	alpha kinase 1	NM_001102406 /// NM_001253884 /// NM_025144 /// XM_005263245 /// XM_005263246 /// XM_00	6.8005e-05	2.42372
213469_PM_at	80055	PGAP1	post-GPI attachment to proteins 1	NM_024989 /// XM_011511878 /// XM_011511879 /// XM_011511880	3.9101e-06	2.4193
221245_PM_s_at	7855	FZD5	frizzled class receptor 5	NM_003468 /// NM_030804	0.000733553	2.41852
214022_PM_s_at	8519	IFITM1	interferon induced transmembrane protein 1	NM_003641	1.22151e-07	2.40279
201786_PM_s_at	103	ADAR	adenosine deaminase, RNA-specific	NM_001025107 /// NM_001111 /// NM_001193495 /// NM_015840 /// NM_015841 /// XM_00671110	7.75234e-06	2.38494
241994_PM_at	7498	XDH	xanthine dehydrogenase	NM_000379 /// XM_011533095 /// XM_011533096	6.8927e-05	2.37413
220177_PM_s_at	64699	TMPRSS3	transmembrane protease, serine 3	NM_001256317 /// NM_024022 /// NM_032401 /// NM_032404 /// NM_032405 /// NR_046020	0.0012156	2.36264
227376_PM_at	2737	GLI3	GLI family zinc finger 3	NM_000168 /// XM_005249703 /// XM_005249704 /// XM_011515272 /// XM_011515273 /// XM_01	0.000836871	2.36237
225796_PM_at	54899	PXK	PX domain containing serine/threonine kinase	NM_001289095 /// NM_001289096 /// NM_001289098 /// NM_001289099 /// NM_001289100 /// NM	0.00115039	2.35889
209536_PM_s_at	30844	EHD4	EH domain containing 4	NM_139265	0.00132429	2.35659
242140_PM_at	100507739 /// 105372481	ERVK3-1 /// LOC105372481	endogenous retrovirus group K3, member 1 /// uncharacterized LOC105372481	XR_132660 /// XR_133195 /// XR_919801 /// XR_936128	2.47514e-06	2.33575
224175_PM_s_at	53840 /// 445372	TRIM34 /// TRIM6-TRIM34	tripartite motif containing 34 /// TRIM6-TRIM34 readthrough	NM_001003819 /// NM_001003827 /// NM_021616 /// NM_130389 /// NM_130390	0.00096247	2.32866
226542_PM_at	11237	RNF24	ring finger protein 24	NM_001134337 /// NM_001134338 /// NM_007219 /// XM_006723536 /// XM_011529145 /// XM_01	0.000364982	2.32547
211014_PM_s_at	5371	PML	promyelocytic leukemia	NM_002675 /// NM_033238 /// NM_033239 /// NM_033240 /// NM_033244 /// NM_033246 /// NM_	0.000387707	2.323
213537_PM_at	3113	HLA-DPA1	major histocompatibility complex, class II, DP alpha 1	NM_001242524 /// NM_001242525 /// NM_033554 /// XM_011514559 /// XM_011546308 /// XM_01	2.5224e-05	2.31165
223834_PM_at	29126	CD274	CD274 molecule	NM_001267706 /// NM_001314029 /// NM_014143 /// NR_052005 /// XM_006716759	5.92024e-05	2.30838
212577_PM_at	23347	SMCHD1	structural maintenance of chromosomes flexible hinge domain containing 1	NM_015295 /// XM_011525642 /// XM_011525643 /// XM_011525644 /// XM_011525645 /// XM_01	1.9441e-07	2.30784
221867_PM_at	9683	N4BP1	NEDD4 binding protein 1	NM_153029 /// XM_005256262 /// XM_011523482	2.24982e-07	2.30685
226592_PM_at	114991	ZNF618	zinc finger protein 618	NM_001040063 /// NM_133374 /// XM_005251692 /// XM_005251694 /// XM_005251695 /// XM_00	0.000106924	2.30587
1552370_PM_at	132321	C4orf33	chromosome 4 open reading frame 33	NM_001099783 /// NM_173487 /// XM_005262734 /// XM_005262735 /// XM_011531594 /// XR_93	6.33741e-05	2.30167
244353_PM_s_at	154091	SLC2A12	solute carrier family 2 (facilitated glucose transporter), member 12	NM_145176 /// XM_006715349	0.000246803	2.2968
233575_PM_s_at	7091	TLE4	transducin-like enhancer of split 4	NM_001282748 /// NM_001282749 /// NM_001282753 /// NM_001282760 /// NM_007005 /// NR_10	0.000321092	2.2967
218776_PM_s_at	80021	TMEM62	transmembrane protein 62	NM_024956 /// XM_005254682 /// XM_005254683 /// XM_005254684 /// XM_011522071 /// XM_01	0.000870963	2.29287
236471_PM_at	9603	NFE2L3	nuclear factor, erythroid 2-like 3	NM_004289	0.000154415	2.29047
227905_PM_s_at	64343	AZI2	5-azacytidine induced 2	NM_001134432 /// NM_001134433 /// NM_001271650 /// NM_022461 /// XM_005265392 /// XM_00	4.49363e-06	2.28758
229429_PM_x_at	728855	LINC00623	long intergenic non-protein coding RNA 623	NR_024510 /// NR_024511 /// NR_024584 /// NR_109754	0.000799762	2.28203
219011_PM_at	57664	PLEKHA4	pleckstrin homology domain containing, family A (phosphoinositide binding specific) mem	NM_001161354 /// NM_020904 /// XM_005259107 /// XM_006723301 /// XM_011527157 /// XM_01	8.94485e-05	2.28158
1560128_PM_x_at	441108	C5orf56	chromosome 5 open reading frame 56	NM_001013717 /// NM_001207001 /// NM_001207002 /// NM_001207003 /// NR_045116	0.000323013	2.27474
212262_PM_at	9444	QKI	QKI, KH domain containing, RNA binding	NM_001301085 /// NM_006775 /// NM_206853 /// NM_206854 /// NM_206855 /// XM_011536258 /	0.00147235	2.27422
222846_PM_at	51762	RAB8B	RAB8B, member RAS oncogene family	NM_016530 /// XM_006720569 /// XM_011521669	0.000670465	2.27322
1554273_PM_a_at	64167	ERAP2	endoplasmic reticulum aminopeptidase 2	NM_001130140 /// NM_022350 /// XM_011543544 /// XR_948283	0.00125946	2.27114
212579_PM_at	23347	SMCHD1	structural maintenance of chromosomes flexible hinge domain containing 1	NM_015295 /// XM_011525642 /// XM_011525643 /// XM_011525644 /// XM_011525645 /// XM_01	2.52622e-05	2.25708
219202_PM_at	79651	RHBDF2	rhomboid 5 homolog 2 (Drosophila)	NM_001005498 /// NM_024599 /// XM_005257669 /// XM_005257670 /// XM_011525249 /// XM_01	2.2869e-05	2.25699
211799_PM_x_at	3107	HLA-C	major histocompatibility complex, class I, C	NM_001243042 /// NM_002117	4.05622e-06	2.24812
225869_PM_s_at	81622	UNC93B1	unc-93 homolog B1 (C. elegans)	NM_030930 /// XM_011545290 /// XM_011545291	0.000320862	2.24687
203281_PM_s_at	7318	UBA7	ubiquitin-like modifier activating enzyme 7	NM_003335 /// XM_005265430 /// XM_006713321 /// XM_011534070 /// XM_011534071 /// XM_01	0.000973652	2.24664
201641_PM_at	684	BST2	bone marrow stromal cell antigen 2	NM_004335	0.000267852	2.24132
208933_PM_s_at	3964	LGALS8	lectin, galactoside-binding, soluble, 8	NM_006499 /// NM_201543 /// NM_201544 /// NM_201545 /// XM_011544188	1.49444e-05	2.2403
208729_PM_x_at	3106	HLA-B	major histocompatibility complex, class I, B	NM_005514 /// XM_005275100 /// XM_005275535 /// XM_006725905 /// XM_011514556 /// XM_01	1.13012e-05	2.23876
204781_PM_s_at	355	FAS	Fas cell surface death receptor	NM_000043 /// NM_152871 /// NM_152872 /// NM_152873 /// NM_152874 /// NM_152875 /// NM_	4.03624e-05	2.23764
210732_PM_s_at	3964	LGALS8	lectin, galactoside-binding, soluble, 8	NM_006499 /// NM_201543 /// NM_201544 /// NM_201545 /// XM_011544188	0.000165699	2.23478
1555250_PM_a_at	22849	CPEB3	cytoplasmic polyadenylation element binding protein 3	NM_001178137 /// NM_014912 /// XM_005269630 /// XM_006717714 /// XM_006717715 /// XM_01	2.84202e-05	2.23256
207565_PM_s_at	3140	MR1	major histocompatibility complex, class I-related	NM_001194999 /// NM_001195000 /// NM_001195035 /// NM_001310213 /// NM_001531 /// XM_00	0.000983346	2.23145
228091_PM_at	55014	STX17	syntaxin 17	NM_017919 /// XM_011518820 /// XM_011518821 /// XM_011518822 /// XM_011518823 /// XR_92	0.000818495	2.23118
227262_PM_at	145864	HAPLN3	hyaluronan and proteoglycan link protein 3	NM_001307952 /// NM_178232 /// XM_011521260 /// XM_011521261 /// XR_243204 /// XR_93175	1.79066e-05	2.21871
226551_PM_at	8737	RIPK1	receptor (TNFRSF)-interacting serine-threonine kinase 1	NM_001317061 /// NM_003804 /// XM_005249457 /// XM_005249458 /// XM_006715237 /// XM_01	5.70624e-06	2.21816
238516_PM_at	659	BMPR2	bone morphogenetic protein receptor type II	NM_001204 /// NM_033346 /// XM_011511687 /// XM_011511688	0.000666208	2.2173
212386_PM_at	6925	TCF4	transcription factor 4	NM_001083962 /// NM_001243226 /// NM_001243227 /// NM_001243228 /// NM_001243230 /// NM	2.70502e-05	2.2153
222150_PM_s_at	54103	GSAP	gamma-secretase activating protein	NM_017439 /// XM_011516325 /// XM_011516326 /// XM_011516327 /// XM_011516328 /// XM_01	4.79585e-05	2.21228
212997_PM_s_at	11011	TLK2	tousled-like kinase 2	NM_001112707 /// NM_001284333 /// NM_001284363 /// NM_006852 /// XM_011524215 /// XM_01	1.24376e-06	2.20875
209706_PM_at	4824	NKX3-1	NK3 homeobox 1	NM_001256339 /// NM_006167 /// NR_046072	0.00074082	2.20701
223167_PM_s_at	29761	USP25	ubiquitin specific peptidase 25	NM_001283041 /// NM_001283042 /// NM_013396 /// XM_005260949 /// XM_006723992 /// XM_01	0.000329268	2.20629
242752_PM_at	152926	PPM1K	protein phosphatase, Mg2+/Mn2+ dependent, 1K	NM_152542 /// XM_005262775 /// XM_006714111 /// XM_011531669 /// XM_011531670	1.93553e-05	2.20138
221875_PM_x_at	3134	HLA-F	major histocompatibility complex, class I, F	NM_001098478 /// NM_001098479 /// NM_018950 /// XM_005249054 /// XM_005272809 /// XM_00	1.49424e-06	2.19365
201847_PM_at	3988	LIPA	lipase A, lysosomal acid, cholesterol esterase	NM_000235 /// NM_001127605 /// NM_001288979 /// NR_110233	0.00011827	2.19017
228700_PM_at	159013	CXorf38	chromosome X open reading frame 38	NM_144970 /// XM_005272589 /// XM_006724527 /// XM_006724528 /// XM_011543891	0.000298265	2.18856
1552793_PM_at	286122	C8orf31	chromosome 8 open reading frame 31	NM_173687 /// NR_126398 /// NR_126399 /// XM_011546554 /// XM_011546555 /// XM_01154655	0.00100361	2.1811
236347_PM_at	166785	MMAA	methylmalonic aciduria (cobalamin deficiency) cblA type	NM_172250 /// XM_011531684 /// XM_011531685 /// XM_011531686	0.000180416	2.17964
239186_PM_at	221756	SERPINB9P1	serpin peptidase inhibitor, clade B (ovalbumin), member 9, pseudogene 1	NM_182544 /// NR_033851	0.00107225	2.17878
38918_PM_at	9580	SOX13	SRY box 13	NM_005686 /// XM_005245623	8.88492e-05	2.17266
233880_PM_at	57674	RNF213	ring finger protein 213	NM_001256071 /// NM_020914 /// NM_020954 /// XM_005257545 /// XM_005257546 /// XM_00672	3.3851e-06	2.17171
234332_PM_at	51667	NUB1	negative regulator of ubiquitin-like proteins 1	NM_001243351 /// NM_016118 /// XM_005250011 /// XM_011516302 /// XM_011516303 /// XM_01	8.69317e-05	2.17123
209140_PM_x_at	3106	HLA-B	major histocompatibility complex, class I, B	NM_005514 /// XM_005275100 /// XM_005275535 /// XM_006725905 /// XM_011514556 /// XM_01	1.53733e-09	2.16312
241812_PM_at	26010	SPATS2L	spermatogenesis associated, serine-rich 2-like	NM_001100422 /// NM_001100423 /// NM_001100424 /// NM_001282735 /// NM_001282743 /// NM	0.000122048	2.16302
244749_PM_at	101927204	LOC101927204	uncharacterized LOC101927204	NR_110184	0.000140841	2.15812
220419_PM_s_at	29761	USP25	ubiquitin specific peptidase 25	NM_001283041 /// NM_001283042 /// NM_013396 /// XM_005260949 /// XM_006723992 /// XM_01	4.27579e-05	2.15776
226609_PM_at	285761	DCBLD1	discoidin, CUB and LCCL domain containing 1	NM_173674 /// XM_005266941 /// XM_006715463 /// XM_011535770 /// XM_011535771 /// XM_01	9.72394e-05	2.15703
227014_PM_at	57168	ASPHD2	aspartate beta-hydroxylase domain containing 2	NM_020437	3.36285e-06	2.157
208936_PM_x_at	3964	LGALS8	lectin, galactoside-binding, soluble, 8	NM_006499 /// NM_201543 /// NM_201544 /// NM_201545 /// XM_011544188	3.20662e-05	2.15038
203964_PM_at	9111	NMI	N-myc (and STAT) interactor	NM_004688 /// XM_005246941	1.62696e-06	2.14854
219609_PM_at	79446	WDR25	WD repeat domain 25	NM_001161476 /// NM_024515 /// XM_005268056 /// XM_005268057 /// XM_005268058 /// XM_01	7.21243e-05	2.14545
211911_PM_x_at	3106	HLA-B	major histocompatibility complex, class I, B	NM_005514 /// XM_005275100 /// XM_005275535 /// XM_006725905 /// XM_011514556 /// XM_01	4.6648e-06	2.14302
202964_PM_s_at	5993	RFX5	regulatory factor X, 5 (influences HLA class II expression)	NM_000449 /// NM_001025603 /// XM_005245405 /// XM_005245406 /// XM_011509847 /// XM_01	0.000111133	2.13456
240572_PM_s_at	374443	LOC374443	C-type lectin domain family 2, member D pseudogene	NR_002814 /// NR_046444 /// NR_046445 /// NR_046446 /// NR_046447 /// NR_046448 /// NR_	0.000659256	2.13205
223846_PM_at	64343	AZI2	5-azacytidine induced 2	NM_001134432 /// NM_001134433 /// NM_001271650 /// NM_022461 /// XM_005265392 /// XM_00	0.000812438	2.12879
216565_PM_x_at	---	---	---	---	5.75573e-06	2.12497
1557943_PM_at	1267	CNP	2',3'-cyclic nucleotide 3' phosphodiesterase	NM_033133 /// XM_006721701 /// XM_011524340	0.000824444	2.12349
214012_PM_at	51752	ERAP1	endoplasmic reticulum aminopeptidase 1	NM_001040458 /// NM_001198541 /// NM_016442 /// XM_005272015 /// XM_005272016 /// XM_01	2.26264e-06	2.12157
219210_PM_s_at	51762	RAB8B	RAB8B, member RAS oncogene family	NM_016530 /// XM_006720569 /// XM_011521669	0.000717833	2.12052
217456_PM_x_at	3133	HLA-E	major histocompatibility complex, class I, E	NM_005516	4.4378e-06	2.1143
222986_PM_s_at	51246	SHISA5	shisa family member 5	NM_001272065 /// NM_001272066 /// NM_001272067 /// NM_001272068 /// NM_001272082 /// NM	0.000183139	2.10884
223097_PM_at	54936	ADPRHL2	ADP-ribosylhydrolase like 2	NM_017825 /// XM_011541636	5.47682e-05	2.10839
242139_PM_s_at	100507739 /// 105372481	ERVK3-1 /// LOC105372481	endogenous retrovirus group K3, member 1 /// uncharacterized LOC105372481	XR_132660 /// XR_133195 /// XR_919801 /// XR_936128	9.13358e-06	2.10558
202702_PM_at	7726	TRIM26	tripartite motif containing 26	NM_001242783 /// NM_003449 /// XM_005249374 /// XM_005249375 /// XM_005249376 /// XM_00	0.00133852	2.10003
210001_PM_s_at	8651	SOCS1	suppressor of cytokine signaling 1	NM_003745	0.000224536	2.09264
218248_PM_at	63901	FAM111A	family with sequence similarity 111, member A	NM_001142519 /// NM_001142520 /// NM_001142521 /// NM_001312909 /// NM_001312910 /// NM	0.000764973	2.09119
209631_PM_s_at	2861	GPR37	G protein-coupled receptor 37 (endothelin receptor type B-like)	NM_005302	0.00100292	2.09026
231559_PM_at	4837	NNMT	nicotinamide N-methyltransferase	NM_006169	0.00106941	2.08652
1557370_PM_s_at	23077	MYCBP2	MYC binding protein 2, E3 ubiquitin protein ligase	NM_015057 /// XM_005266299 /// XM_006719779 /// XM_006719780 /// XM_006719781 /// XM_00	7.37886e-05	2.08438
1555167_PM_s_at	10135	NAMPT	nicotinamide phosphoribosyltransferase	NM_005746 /// NM_182790 /// XM_005250100 /// XM_011515707	0.000104044	2.08373
205467_PM_at	843	CASP10	caspase 10	NM_001206524 /// NM_001206542 /// NM_001230 /// NM_001306083 /// NM_032974 /// NM_03297	0.000125168	2.08349
218043_PM_s_at	64343	AZI2	5-azacytidine induced 2	NM_001134432 /// NM_001134433 /// NM_001271650 /// NM_022461 /// XM_005265392 /// XM_00	7.54668e-05	2.08324
203011_PM_at	3612	IMPA1	inositol(myo)-1(or 4)-monophosphatase 1	NM_001144878 /// NM_001144879 /// NM_005536	9.68208e-07	2.07905
1554406_PM_a_at	64581	CLEC7A	C-type lectin domain family 7, member A	NM_022570 /// NM_197947 /// NM_197948 /// NM_197949 /// NM_197950 /// NM_197951 /// NM_	0.00102888	2.06586
212185_PM_x_at	4502	MT2A	metallothionein 2A	NM_005953	0.000905458	2.06374
225443_PM_at	55802	DCP1A	decapping mRNA 1A	NM_001290204 /// NM_001290205 /// NM_001290206 /// NM_001290207 /// NM_018403	0.000216899	2.06339
211528_PM_x_at	3135	HLA-G	major histocompatibility complex, class I, G	NM_002127 /// XM_011547651 /// XM_011547882 /// XM_011548048 /// XM_011548236 /// XM_01	8.58266e-05	2.05279
213295_PM_at	1540	CYLD	cylindromatosis (turban tumor syndrome)	NM_001042355 /// NM_001042412 /// NM_015247 /// XM_005255812 /// XM_006721149 /// XM_01	0.000124271	2.05094
230438_PM_at	6913	TBX15	T-box 15	NM_152380 /// XM_005271161 /// XM_005271162 /// XM_011542052	0.000190278	2.0429
217738_PM_at	10135	NAMPT	nicotinamide phosphoribosyltransferase	NM_005746 /// NM_182790 /// XM_005250100 /// XM_011515707	1.80932e-06	2.03627
219759_PM_at	64167	ERAP2	endoplasmic reticulum aminopeptidase 2	NM_001130140 /// NM_022350 /// XM_011543544 /// XR_948283	8.7265e-05	2.03626
208812_PM_x_at	3107	HLA-C	major histocompatibility complex, class I, C	NM_001243042 /// NM_002117	3.66886e-08	2.0322
210139_PM_s_at	5376	PMP22	peripheral myelin protein 22	NM_000304 /// NM_001281455 /// NM_001281456 /// NM_153321 /// NM_153322 /// NR_104017 /	0.000309751	2.02662
218508_PM_at	55802	DCP1A	decapping mRNA 1A	NM_001290204 /// NM_001290205 /// NM_001290206 /// NM_001290207 /// NM_018403	3.44491e-05	2.02469
202963_PM_at	5993	RFX5	regulatory factor X, 5 (influences HLA class II expression)	NM_000449 /// NM_001025603 /// XM_005245405 /// XM_005245406 /// XM_011509847 /// XM_01	3.05041e-06	2.02321
243296_PM_at	10135	NAMPT	nicotinamide phosphoribosyltransferase	NM_005746 /// NM_182790 /// XM_005250100 /// XM_011515707	0.000333543	2.02233
228627_PM_at	11011	TLK2	tousled-like kinase 2	NM_001112707 /// NM_001284333 /// NM_001284363 /// NM_006852 /// XM_011524215 /// XM_01	0.000408745	2.02212
1552275_PM_s_at	54899	PXK	PX domain containing serine/threonine kinase	NM_001289095 /// NM_001289096 /// NM_001289098 /// NM_001289099 /// NM_001289100 /// NM	0.000684943	2.022
229521_PM_at	168455	CCDC71L	coiled-coil domain containing 71-like	NM_175884	0.000432896	2.01119
204806_PM_x_at	3134	HLA-F	major histocompatibility complex, class I, F	NM_001098478 /// NM_001098479 /// NM_018950 /// XM_005249054 /// XM_005272809 /// XM_00	1.98418e-07	2.01111
201960_PM_s_at	23077	MYCBP2	MYC binding protein 2, E3 ubiquitin protein ligase	NM_015057 /// XM_005266299 /// XM_006719779 /// XM_006719780 /// XM_006719781 /// XM_00	0.000142081	2.01025
204702_PM_s_at	9603	NFE2L3	nuclear factor, erythroid 2-like 3	NM_004289	0.00031343	2.00805
226016_PM_at	961	CD47	CD47 molecule	NM_001025079 /// NM_001025080 /// NM_001777 /// NM_198793 /// XM_005247908 /// XM_00524	4.47654e-05	2.00785
212530_PM_at	140609	NEK7	NIMA-related kinase 7	NM_133494 /// XM_011509208 /// XM_011509209	1.87827e-05	2.00668
210514_PM_x_at	3135	HLA-G	major histocompatibility complex, class I, G	NM_002127 /// XM_011547651 /// XM_011547882 /// XM_011548048 /// XM_011548236 /// XM_01	4.31287e-05	2.00158
224900_PM_at	51479	ANKFY1	ankyrin repeat and FYVE domain containing 1	NM_001257999 /// NM_016376 /// NM_020740 /// NR_047571 /// XM_005256679 /// XM_01152392	0.000182931	1.99904
226662_PM_at	55014	STX17	syntaxin 17	NM_017919 /// XM_011518820 /// XM_011518821 /// XM_011518822 /// XM_011518823 /// XR_92	1.10491e-05	1.99902
225176_PM_at	4012	LNPEP	leucyl/cystinyl aminopeptidase	NM_005575 /// NM_175920	5.37963e-05	1.99506
235104_PM_at	64167	ERAP2	endoplasmic reticulum aminopeptidase 2	NM_001130140 /// NM_022350 /// XM_011543544 /// XR_948283	1.50743e-05	1.9904
205585_PM_at	2120	ETV6	ets variant 6	NM_001987 /// XM_011520607 /// XM_011520608 /// XM_011520609 /// XM_011520610 /// XM_01	0.00102459	1.98992
218747_PM_s_at	55080	TAPBPL	TAP binding protein-like	NM_018009 /// XM_005253699 /// XM_005253700 /// XM_005253701 /// XM_005253702 /// XM_00	0.000756211	1.98792
209822_PM_s_at	7436	VLDLR	very low density lipoprotein receptor	NM_001018056 /// NM_003383 /// XM_011518029	0.000673303	1.98569
231769_PM_at	26270	FBXO6	F-box protein 6	NM_018438 /// XM_005263448 /// XM_005263449 /// XM_005263451 /// XM_006710571 /// XM_01	1.3954e-05	1.98371
221477_PM_s_at	6648 /// 100129518	LOC100129518 /// SOD2	uncharacterized LOC100129518 /// superoxide dismutase 2, mitochondrial	NM_000636 /// NM_001024465 /// NM_001024466 /// NR_037166	0.000453464	1.97873
211529_PM_x_at	3135	HLA-G	major histocompatibility complex, class I, G	NM_002127 /// XM_011547651 /// XM_011547882 /// XM_011548048 /// XM_011548236 /// XM_01	1.0461e-05	1.97745
208935_PM_s_at	3964	LGALS8	lectin, galactoside-binding, soluble, 8	NM_006499 /// NM_201543 /// NM_201544 /// NM_201545 /// XM_011544188	0.000117802	1.97416
239725_PM_at	80055	PGAP1	post-GPI attachment to proteins 1	NM_024989 /// XM_011511878 /// XM_011511879 /// XM_011511880	0.00136671	1.96272
219357_PM_at	9567	GTPBP1	GTP binding protein 1	NM_004286 /// XM_011530537 /// XM_011530538 /// XM_011530539 /// XM_011530540 /// XM_01	0.000140947	1.9555
209941_PM_at	8737	RIPK1	receptor (TNFRSF)-interacting serine-threonine kinase 1	NM_001317061 /// NM_003804 /// XM_005249457 /// XM_005249458 /// XM_006715237 /// XM_01	0.000431736	1.95277
230532_PM_at	159013	CXorf38	chromosome X open reading frame 38	NM_144970 /// XM_005272589 /// XM_006724527 /// XM_006724528 /// XM_011543891	0.000123572	1.95072
228675_PM_at	100131733	USP30-AS1	USP30 antisense RNA 1	NR_038996	0.000301818	1.94988
219868_PM_s_at	51479	ANKFY1	ankyrin repeat and FYVE domain containing 1	NM_001257999 /// NM_016376 /// NM_020740 /// NR_047571 /// XM_005256679 /// XM_01152392	6.85834e-06	1.94774
203765_PM_at	25801	GCA	grancalcin, EF-hand calcium binding protein	NM_012198 /// XM_005246446 /// XM_006712398 /// XM_006712399 /// XM_006712400 /// XM_00	0.000129033	1.94232
1554019_PM_s_at	285753	CEP57L1	centrosomal protein 57kDa-like 1	NM_001083535 /// NM_001271852 /// NM_001271853 /// NM_173830 /// XM_005266935 /// XM_00	5.83314e-05	1.94228
228904_PM_at	3213	HOXB3	homeobox B3	NM_002146 /// XM_005257277 /// XM_005257280 /// XM_005257282 /// XM_006721854 /// XM_00	0.0014348	1.94078
200986_PM_at	710	SERPING1	serpin peptidase inhibitor, clade G (C1 inhibitor), member 1	NM_000062 /// NM_001032295	0.000122269	1.93849
217739_PM_s_at	10135	NAMPT	nicotinamide phosphoribosyltransferase	NM_005746 /// NM_182790 /// XM_005250100 /// XM_011515707	0.000300705	1.9311
229317_PM_at	3841	KPNA5	karyopherin alpha 5 (importin alpha 6)	NM_002269 /// XM_011535805 /// XM_011535806 /// XM_011535807	0.000260046	1.92808
202767_PM_at	53	ACP2	acid phosphatase 2, lysosomal	NM_001131064 /// NM_001302489 /// NM_001302490 /// NM_001302491 /// NM_001302492 /// NM	0.00033253	1.92477
204828_PM_at	5883	RAD9A	RAD9 checkpoint clamp component A	NM_001243224 /// NM_004584 /// XM_006718652 /// XM_011545205 /// XR_428922	0.000159441	1.91981
235457_PM_at	84441	MAML2	mastermind-like transcriptional coactivator 2	NM_032427 /// XM_011543023 /// XM_011543024 /// XM_011543025	0.001122	1.91947
224642_PM_at	84248	FYTTD1	forty-two-three domain containing 1	NM_001011537 /// NM_032288 /// NR_027840	4.84997e-05	1.9194
1562957_PM_at	---	---	---	---	0.000937829	1.91213
209500_PM_x_at	8741 /// 407977	TNFSF12-TNFSF13 /// TNFSF13	TNFSF12-TNFSF13 readthrough /// tumor necrosis factor (ligand) superfamily, member 13	NM_001198622 /// NM_001198623 /// NM_001198624 /// NM_003808 /// NM_172087 /// NM_17208	0.00154175	1.91178
210731_PM_s_at	3964	LGALS8	lectin, galactoside-binding, soluble, 8	NM_006499 /// NM_201543 /// NM_201544 /// NM_201545 /// XM_011544188	0.00051183	1.91129
242695_PM_at	---	---	---	---	3.35855e-05	1.91058
209475_PM_at	9958	USP15	ubiquitin specific peptidase 15	NM_001252078 /// NM_001252079 /// NM_006313 /// XM_005269259 /// XM_005269261 /// XM_00	1.51531e-05	1.90539
39582_PM_at	1540	CYLD	cylindromatosis (turban tumor syndrome)	NM_001042355 /// NM_001042412 /// NM_015247 /// XM_005255812 /// XM_006721149 /// XM_01	5.27136e-05	1.89754
217985_PM_s_at	11177	BAZ1A	bromodomain adjacent to zinc finger domain 1A	NM_013448 /// NM_182648 /// XM_011536374 /// XM_011536375 /// XM_011536376 /// XR_94338	5.11423e-05	1.89746
224839_PM_s_at	84706	GPT2	glutamic pyruvate transaminase (alanine aminotransferase) 2	NM_001142466 /// NM_133443	0.000229647	1.89389
214459_PM_x_at	3107	HLA-C	major histocompatibility complex, class I, C	NM_001243042 /// NM_002117	3.80501e-07	1.89205
216526_PM_x_at	3107	HLA-C	major histocompatibility complex, class I, C	NM_001243042 /// NM_002117	7.82136e-08	1.89201
217789_PM_at	58533 /// 105370447	LOC105370447 /// SNX6	uncharacterized LOC105370447 /// sorting nexin 6	NM_021249 /// NM_152233 /// XM_006720224 /// XR_915497 /// XR_943739	2.5779e-06	1.89043
226390_PM_at	134429	STARD4	StAR-related lipid transfer domain containing 4	NM_001308056 /// NM_001308057 /// NM_001308058 /// NM_001308059 /// NM_001308060 /// NM	4.36313e-05	1.89002
218802_PM_at	55013	CCDC109B	coiled-coil domain containing 109B	NM_017918 /// XM_006714246	4.49198e-05	1.89001
226823_PM_at	65979	PHACTR4	phosphatase and actin regulator 4	NM_001048183 /// NM_023923 /// XM_005245970 /// XM_006710842 /// XM_006710843 /// XM_00	0.000951502	1.889
58916_PM_at	65987 /// 100532726	KCTD14 /// NDUFC2-KCTD14	potassium channel tetramerization domain containing 14 /// NDUFC2-KCTD14 readthrough	NM_001203260 /// NM_001203261 /// NM_001203262 /// NM_001282406 /// NM_023930	0.000739663	1.88383
212268_PM_at	1992	SERPINB1	serpin peptidase inhibitor, clade B (ovalbumin), member 1	NM_030666 /// NR_073111 /// NR_073112 /// XM_011514333 /// XM_011514334 /// XM_01151433	0.000440375	1.87632
203127_PM_s_at	9517	SPTLC2	serine palmitoyltransferase, long chain base subunit 2	NM_004863 /// XM_011537384	0.00126532	1.86926
224641_PM_at	84248	FYTTD1	forty-two-three domain containing 1	NM_001011537 /// NM_032288 /// NR_027840	3.36192e-07	1.86876
233476_PM_at	---	---	---	---	1.14819e-06	1.86145
205968_PM_at	3790	KCNS3	potassium voltage-gated channel, modifier subfamily S, member 3	NM_001282428 /// NM_002252 /// XM_011532825	0.000834452	1.86144
226748_PM_at	256586	LYSMD2	LysM, putative peptidoglycan-binding, domain containing 2	NM_001143917 /// NM_153374	2.48937e-05	1.85785
231098_PM_at	100507516	LOC100507516	uncharacterized LOC100507516	XR_928879 /// XR_956930	0.000417888	1.85446
227462_PM_at	64167	ERAP2	endoplasmic reticulum aminopeptidase 2	NM_001130140 /// NM_022350 /// XM_011543544 /// XR_948283	6.94318e-05	1.85438
221021_PM_s_at	56259	CTNNBL1	catenin, beta like 1	NM_001281495 /// NM_030877 /// XM_011528917	4.66884e-07	1.85142
208934_PM_s_at	3964	LGALS8	lectin, galactoside-binding, soluble, 8	NM_006499 /// NM_201543 /// NM_201544 /// NM_201545 /// XM_011544188	0.000695302	1.84787
234984_PM_at	121441	NEDD1	neural precursor cell expressed, developmentally down-regulated 1	NM_001135175 /// NM_001135176 /// NM_001135177 /// NM_152905 /// XM_005268644 /// XM_00	5.14069e-05	1.84568
226345_PM_at	221079	ARL5B	ADP-ribosylation factor like GTPase 5B	NM_178815 /// XM_005252400 /// XM_005252401	0.000139022	1.84517
200923_PM_at	3959	LGALS3BP	lectin, galactoside-binding, soluble, 3 binding protein	NM_005567	0.000727054	1.8449
213142_PM_x_at	54103	GSAP	gamma-secretase activating protein	NM_017439 /// XM_011516325 /// XM_011516326 /// XM_011516327 /// XM_011516328 /// XM_01	0.00084794	1.84474
208087_PM_s_at	81030	ZBP1	Z-DNA binding protein 1	NM_001160417 /// NM_001160418 /// NM_001160419 /// NM_030776 /// XM_011529057 /// XM_01	0.000150774	1.8429
212795_PM_at	23325	KIAA1033	KIAA1033	NM_001293640 /// NM_015275 /// XM_005268746 /// XM_011538073 /// XM_011538074 /// XM_01	0.00011847	1.83596
204635_PM_at	9252	RPS6KA5	ribosomal protein S6 kinase, 90kDa, polypeptide 5	NM_004755 /// NM_182398 /// XM_011537360	1.30719e-05	1.83562
217436_PM_x_at	3137	HLA-J	major histocompatibility complex, class I, J (pseudogene)	NR_024240	7.16284e-05	1.83521
205817_PM_at	6495	SIX1	SIX homeobox 1	NM_005982	0.0014931	1.83483
223949_PM_at	64699	TMPRSS3	transmembrane protease, serine 3	NM_001256317 /// NM_024022 /// NM_032401 /// NM_032404 /// NM_032405 /// NR_046020	2.16444e-05	1.83409
1294_PM_at	7318	UBA7	ubiquitin-like modifier activating enzyme 7	NM_003335 /// XM_005265430 /// XM_006713321 /// XM_011534070 /// XM_011534071 /// XM_01	3.18447e-06	1.83075
214748_PM_at	10443	N4BP2L2	NEDD4 binding protein 2-like 2	NM_001278432 /// NM_014887 /// NM_033111 /// XM_005266218 /// XM_011534869 /// XM_01153	0.000600931	1.82625
226261_PM_at	223082	ZNRF2	zinc and ring finger 2, E3 ubiquitin protein ligase	NM_147128 /// XM_011515217 /// XM_011515218 /// XR_926925	0.000642583	1.82508
217955_PM_at	23786	BCL2L13	BCL2-like 13 (apoptosis facilitator)	NM_001270726 /// NM_001270727 /// NM_001270728 /// NM_001270729 /// NM_001270730 /// NM	0.000595118	1.82241
210681_PM_s_at	9958	USP15	ubiquitin specific peptidase 15	NM_001252078 /// NM_001252079 /// NM_006313 /// XM_005269259 /// XM_005269261 /// XM_00	2.56249e-06	1.81896
227934_PM_at	3841	KPNA5	karyopherin alpha 5 (importin alpha 6)	NM_002269 /// XM_011535805 /// XM_011535806 /// XM_011535807	0.00028244	1.81206
218625_PM_at	51299	NRN1	neuritin 1	NM_001278710 /// NM_001278711 /// NM_016588 /// XM_006715106 /// XM_006715107	0.000117951	1.8078
222410_PM_s_at	58533	SNX6	sorting nexin 6	NM_021249 /// NM_152233 /// XM_006720224	4.5044e-07	1.80729
221918_PM_at	5128	CDK17	cyclin-dependent kinase 17	NM_001170464 /// NM_002595 /// XM_006719444 /// XM_011538435 /// XM_011538436	0.000296518	1.80549
218066_PM_at	10723	SLC12A7	solute carrier family 12 (potassium/chloride transporter), member 7	NM_006598 /// XM_005248231 /// XM_006725006 /// XM_011513939 /// XM_011513940 /// XM_01	1.50608e-05	1.80468
219545_PM_at	65987 /// 100532726	KCTD14 /// NDUFC2-KCTD14	potassium channel tetramerization domain containing 14 /// NDUFC2-KCTD14 readthrough	NM_001203260 /// NM_001203261 /// NM_001203262 /// NM_001282406 /// NM_023930	0.000583293	1.8044
217986_PM_s_at	11177	BAZ1A	bromodomain adjacent to zinc finger domain 1A	NM_013448 /// NM_182648 /// XM_011536374 /// XM_011536375 /// XM_011536376 /// XR_94338	0.000167675	1.79881
231871_PM_at	160897	GPR180	G protein-coupled receptor 180	NM_180989	9.12554e-07	1.79626
227904_PM_at	64343	AZI2	5-azacytidine induced 2	NM_001134432 /// NM_001134433 /// NM_001271650 /// NM_022461 /// XM_005265392 /// XM_00	0.0010588	1.79617
203593_PM_at	23607	CD2AP	CD2-associated protein	NM_012120 /// XM_005248976 /// XM_005248977 /// XM_011514449	0.000355978	1.7953
228347_PM_at	6495	SIX1	SIX homeobox 1	NM_005982	0.000297187	1.79365
226669_PM_at	84132	USP42	ubiquitin specific peptidase 42	NM_032172 /// XM_005249883 /// XM_006715790 /// XM_006715791 /// XM_011515573 /// XM_01	1.29548e-06	1.79074
210982_PM_s_at	3122	HLA-DRA	major histocompatibility complex, class II, DR alpha	NM_019111	2.44262e-05	1.78469
201937_PM_s_at	23549	DNPEP	aspartyl aminopeptidase	NM_012100 /// XM_005246430 /// XM_005246431 /// XM_005246432 /// XM_011510883 /// XM_01	6.36275e-06	1.77915
243038_PM_at	375287	RBM43	RNA binding motif protein 43	NM_198557 /// XM_011511146	0.00109035	1.77804
218599_PM_at	9985	REC8	REC8 meiotic recombination protein	NM_001048205 /// NM_005132 /// XM_011537421 /// XM_011537422 /// XM_011537423 /// XR_94	0.000275101	1.77705
210385_PM_s_at	51752	ERAP1	endoplasmic reticulum aminopeptidase 1	NM_001040458 /// NM_001198541 /// NM_016442 /// XM_005272015 /// XM_005272016 /// XM_01	0.000877726	1.77387
202254_PM_at	26037	SIPA1L1	signal-induced proliferation-associated 1 like 1	NM_001284245 /// NM_001284246 /// NM_001284247 /// NM_015556 /// XM_005267516 /// XM_00	0.000283473	1.7713
218340_PM_s_at	55236	UBA6	ubiquitin-like modifier activating enzyme 6	NM_018227 /// XM_011532082	0.000438742	1.77111
242931_PM_at	---	---	---	---	0.000316986	1.771
218085_PM_at	51510	CHMP5	charged multivesicular body protein 5	NM_001195536 /// NM_016410	6.79506e-06	1.77019
231768_PM_at	7391	USF1	upstream transcription factor 1	NM_001276373 /// NM_007122 /// NM_207005	0.00107968	1.76828
219233_PM_s_at	55876	GSDMB	gasdermin B	NM_001042471 /// NM_001165958 /// NM_001165959 /// NM_018530 /// XM_011525001 /// XM_01	0.000291644	1.76514
211530_PM_x_at	3135	HLA-G	major histocompatibility complex, class I, G	NM_002127 /// XM_011547651 /// XM_011547882 /// XM_011548048 /// XM_011548236 /// XM_01	1.64613e-06	1.7644
220998_PM_s_at	81622	UNC93B1	unc-93 homolog B1 (C. elegans)	NM_030930 /// XM_011545290 /// XM_011545291	0.000425856	1.76193
226775_PM_at	56943	ENY2	enhancer of yellow 2 homolog (Drosophila)	NM_001193557 /// NM_020189 /// NR_036471 /// NR_036472	0.000591422	1.757
219283_PM_at	29071	C1GALT1C1	C1GALT1 specific chaperone 1	NM_001011551 /// NM_152692	0.000886371	1.75402
212265_PM_at	9444	QKI	QKI, KH domain containing, RNA binding	NM_001301085 /// NM_006775 /// NM_206853 /// NM_206854 /// NM_206855 /// XM_011536258 /	0.000949535	1.75053
1552612_PM_at	56990	CDC42SE2	CDC42 small effector 2	NM_001038702 /// NM_020240	0.000541927	1.75022
225468_PM_at	219988	PATL1	protein associated with topoisomerase II homolog 1 (yeast)	NM_152716 /// XM_005273833 /// XM_005273834 /// XM_005273835 /// XM_011544811	0.000372238	1.74834
232610_PM_at	54625	PARP14	poly(ADP-ribose) polymerase family member 14	NM_017554 /// XM_011512928 /// XM_011512929 /// XR_427368	0.000162061	1.74806
210223_PM_s_at	3140	MR1	major histocompatibility complex, class I-related	NM_001194999 /// NM_001195000 /// NM_001195035 /// NM_001310213 /// NM_001531 /// XM_00	0.000834706	1.74721
222514_PM_at	64121	RRAGC	Ras-related GTP binding C	NM_001271851 /// NM_022157	0.000684993	1.74269
212350_PM_at	23216	TBC1D1	TBC1 (tre-2/USP6, BUB2, cdc16) domain family, member 1	NM_001253912 /// NM_001253913 /// NM_001253914 /// NM_001253915 /// NM_015173 /// XM_00	0.000351565	1.73965
210951_PM_x_at	5873	RAB27A	RAB27A, member RAS oncogene family	NM_004580 /// NM_183234 /// NM_183235 /// NM_183236 /// XM_005254576 /// XM_011521852 /	0.000623084	1.73844
238557_PM_at	100144603	CHKB-AS1	CHKB antisense RNA 1 (head to head)	NR_021492 /// NR_110536	0.000616102	1.73797
232172_PM_at	401577	CD99P1	CD99 molecule pseudogene 1	NR_033380 /// NR_033381	0.0010048	1.73683
225095_PM_at	9517	SPTLC2	serine palmitoyltransferase, long chain base subunit 2	NM_004863 /// XM_011537384	0.000658608	1.7324
209619_PM_at	972	CD74	CD74 molecule, major histocompatibility complex, class II invariant chain	NM_001025158 /// NM_001025159 /// NM_004355	0.000277797	1.72985
210610_PM_at	634	CEACAM1	carcinoembryonic antigen-related cell adhesion molecule 1 (biliary glycoprotein)	NM_001024912 /// NM_001184813 /// NM_001184815 /// NM_001184816 /// NM_001205344 /// NM	0.000980165	1.72637
222601_PM_at	55236	UBA6	ubiquitin-like modifier activating enzyme 6	NM_018227 /// XM_011532082	0.000269383	1.72619
226255_PM_at	10009	ZBTB33	zinc finger and BTB domain containing 33	NM_001184742 /// NM_006777	2.70552e-06	1.72175
210015_PM_s_at	4133	MAP2	microtubule associated protein 2	NM_001039538 /// NM_002374 /// NM_031845 /// NM_031846 /// NM_031847 /// XM_005246555 /	0.000136235	1.72074
228487_PM_s_at	---	---	---	---	0.00024899	1.72015
229569_PM_at	---	---	---	---	0.000193805	1.71626
207630_PM_s_at	1390	CREM	cAMP responsive element modulator	NM_001267562 /// NM_001267563 /// NM_001267564 /// NM_001267565 /// NM_001267566 /// NM	0.000324185	1.71411
202081_PM_at	9592	IER2	immediate early response 2	NM_004907	0.000266656	1.7126
218666_PM_s_at	55014	STX17	syntaxin 17	NM_017919 /// XM_011518820 /// XM_011518821 /// XM_011518822 /// XM_011518823 /// XR_92	0.000342871	1.71083
205571_PM_at	51601	LIPT1	lipoyltransferase 1	NM_001204830 /// NM_015929 /// NM_145196 /// NM_145197 /// NM_145198 /// NM_145199 ///	0.000288371	1.71067
202906_PM_s_at	4683	NBN	nibrin	NM_001024688 /// NM_002485 /// XM_005250923 /// XM_011517044 /// XM_011517045 /// XM_01	2.42032e-05	1.70664
201315_PM_x_at	10581	IFITM2	interferon induced transmembrane protein 2	NM_006435	0.000114089	1.70272
209788_PM_s_at	51752	ERAP1	endoplasmic reticulum aminopeptidase 1	NM_001040458 /// NM_001198541 /// NM_016442 /// XM_005272015 /// XM_005272016 /// XM_01	0.000424866	1.70192
201762_PM_s_at	5721	PSME2	proteasome activator subunit 2	NM_002818 /// XM_006720213	2.32279e-05	1.69952
213373_PM_s_at	841	CASP8	caspase 8, apoptosis-related cysteine peptidase	NM_001080124 /// NM_001080125 /// NM_001228 /// NM_033355 /// NM_033356 /// NM_033357 /	0.000189861	1.6964
208078_PM_s_at	150094 /// 102724428	LOC102724428 /// SIK1	serine/threonine-protein kinase SIK1 /// salt-inducible kinase 1	NM_173354 /// XM_006723920 /// XM_006726803 /// XM_011529474	0.00111455	1.69534
205153_PM_s_at	958	CD40	CD40 molecule, TNF receptor superfamily member 5	NM_001250 /// NM_001302753 /// NM_152854 /// NR_126502 /// XM_005260617 /// XM_00526061	0.000295986	1.69376
230788_PM_at	2651	GCNT2	glucosaminyl (N-acetyl) transferase 2, I-branching enzyme (I blood group)	NM_001491 /// NM_145649 /// NM_145655 /// XM_005248997 /// XM_005248999 /// XM_00671505	0.000287129	1.69328
205383_PM_s_at	26137	ZBTB20	zinc finger and BTB domain containing 20	NM_001164342 /// NM_001164343 /// NM_001164344 /// NM_001164345 /// NM_001164346 /// NM	0.00138154	1.69174
218746_PM_at	55080	TAPBPL	TAP binding protein-like	NM_018009 /// XM_005253699 /// XM_005253700 /// XM_005253701 /// XM_005253702 /// XM_00	0.000117157	1.69154
222708_PM_s_at	55014	STX17	syntaxin 17	NM_017919 /// XM_011518820 /// XM_011518821 /// XM_011518822 /// XM_011518823 /// XR_92	0.00111282	1.69125
231791_PM_at	56624	ASAH2	N-acylsphingosine amidohydrolase (non-lysosomal ceramidase) 2	NM_001143974 /// NM_019893 /// XM_011539970 /// XM_011539971 /// XM_011539972 /// XM_01	0.000653591	1.68988
235899_PM_at	377677	CA13	carbonic anhydrase XIII	NM_198584	0.000963869	1.68956
201959_PM_s_at	23077	MYCBP2	MYC binding protein 2, E3 ubiquitin protein ligase	NM_015057 /// XM_005266299 /// XM_006719779 /// XM_006719780 /// XM_006719781 /// XM_00	0.00127144	1.68927
203347_PM_s_at	22823	MTF2	metal response element binding transcription factor 2	NM_001164391 /// NM_001164392 /// NM_001164393 /// NM_007358 /// XM_011541016 /// XM_01	0.000239632	1.68789
208894_PM_at	3122	HLA-DRA	major histocompatibility complex, class II, DR alpha	NM_019111	0.00026815	1.68576
217497_PM_at	1890	TYMP	thymidine phosphorylase	NM_001113755 /// NM_001113756 /// NM_001257988 /// NM_001257989 /// NM_001953	0.000160837	1.6829
34689_PM_at	11277	TREX1	three prime repair exonuclease 1	NM_007248 /// NM_016381 /// NM_033627 /// NM_033628 /// NM_033629	1.16623e-05	1.6828
235234_PM_at	219988	PATL1	protein associated with topoisomerase II homolog 1 (yeast)	NM_152716 /// XM_005273833 /// XM_005273834 /// XM_005273835 /// XM_011544811	0.000346207	1.68255
204633_PM_s_at	9252	RPS6KA5	ribosomal protein S6 kinase, 90kDa, polypeptide 5	NM_004755 /// NM_182398 /// XM_011537360	0.000296964	1.68185
244189_PM_at	284900	TTC28-AS1	TTC28 antisense RNA 1	NR_026962 /// NR_026963	4.24026e-05	1.67771
218909_PM_at	26750	RPS6KC1	ribosomal protein S6 kinase, 52kDa, polypeptide 1	NM_001136138 /// NM_001287218 /// NM_001287219 /// NM_001287220 /// NM_001287221 /// NM	4.01529e-05	1.67702
215388_PM_s_at	3075 /// 3078	CFH /// CFHR1	complement factor H /// complement factor H-related 1	NM_000186 /// NM_001014975 /// NM_002113 /// XM_006711284 /// XM_011509457	4.1912e-05	1.67089
208992_PM_s_at	6774	STAT3	signal transducer and activator of transcription 3 (acute-phase response factor)	NM_003150 /// NM_139276 /// NM_213662 /// XM_005257616 /// XM_005257617 /// XM_01152514	0.000217567	1.66513
205227_PM_at	3556	IL1RAP	interleukin 1 receptor accessory protein	NM_001167928 /// NM_001167929 /// NM_001167930 /// NM_001167931 /// NM_002182 /// NM_13	0.00121865	1.66363
218616_PM_at	57117	INTS12	integrator complex subunit 12	NM_001142471 /// NM_020395 /// XM_005263148 /// XM_011532143 /// XM_011532144 /// XM_01	1.8706e-05	1.65736
201204_PM_s_at	6238	RRBP1	ribosome binding protein 1	NM_001042576 /// NM_004587	2.63746e-05	1.6515
215997_PM_s_at	8450	CUL4B	cullin 4B	NM_001079872 /// NM_003588 /// XM_005262481 /// XM_006724784 /// XM_006724785 /// XM_01	0.00145679	1.64552
206618_PM_at	8809	IL18R1	interleukin 18 receptor 1	NM_001282399 /// NM_003855 /// XM_005264039 /// XM_005264040 /// XM_006712823 /// XM_01	5.65315e-05	1.64512
214508_PM_x_at	1390	CREM	cAMP responsive element modulator	NM_001267562 /// NM_001267563 /// NM_001267564 /// NM_001267565 /// NM_001267566 /// NM	0.000599304	1.64113
223488_PM_s_at	59345	GNB4	guanine nucleotide binding protein (G protein), beta polypeptide 4	NM_021629 /// XM_005247692 /// XM_006713721 /// XM_011513061	4.71551e-05	1.63802
212090_PM_at	2907	GRINA	glutamate receptor, ionotropic, N-methyl D-aspartate-associated protein 1 (glutamate bi	NM_000837 /// NM_001009184 /// XM_005250899	4.81452e-05	1.63801
1552329_PM_at	5930	RBBP6	retinoblastoma binding protein 6	NM_006910 /// NM_018703 /// NM_032626 /// XM_005255461 /// XM_005255462	0.000733024	1.63735
1553132_PM_a_at	123036	TC2N	tandem C2 domains, nuclear	NM_001128595 /// NM_001128596 /// NM_001289134 /// NM_152332	0.000449723	1.63548
220306_PM_at	54855	FAM46C	family with sequence similarity 46, member C	NM_017709	0.000985994	1.63279
219356_PM_s_at	51510	CHMP5	charged multivesicular body protein 5	NM_001195536 /// NM_016410	1.25506e-07	1.63208
228638_PM_at	---	---	---	---	0.000188391	1.63114
229793_PM_at	56624 /// 653308	ASAH2 /// ASAH2B	N-acylsphingosine amidohydrolase (non-lysosomal ceramidase) 2 /// N-acylsphingosine ami	NM_001079516 /// NM_001143974 /// NM_019893 /// XM_005270059 /// XM_005270060 /// XM_00	0.000325845	1.6307
226250_PM_at	26137	ZBTB20	zinc finger and BTB domain containing 20	NM_001164342 /// NM_001164343 /// NM_001164344 /// NM_001164345 /// NM_001164346 /// NM	0.000116256	1.62899
202680_PM_at	2961	GTF2E2	general transcription factor IIE subunit 2	NM_002095 /// XM_011544509 /// XM_011544510	0.000272837	1.62799
229874_PM_x_at	105376793 /// 105376805	LOC105376793 /// LOC105376805	uncharacterized LOC105376793 /// uncharacterized LOC105376805	XR_934088 /// XR_934095 /// XR_934347 /// XR_934348 /// XR_947001 /// XR_947002	0.000708923	1.62783
228953_PM_at	123720	WHAMM	WAS protein homolog associated with actin, golgi membranes and microtubules	NM_001080435 /// XM_005272421 /// XM_005272422 /// XM_005272423 /// XM_005272424 /// XM	0.000850746	1.62632
208636_PM_at	87	ACTN1	actinin, alpha 1	NM_001102 /// NM_001130004 /// NM_001130005 /// XM_011537265 /// XM_011537266 /// XM_01	5.11521e-05	1.62613
38703_PM_at	23549	DNPEP	aspartyl aminopeptidase	NM_012100 /// XM_005246430 /// XM_005246431 /// XM_005246432 /// XM_011510883 /// XM_01	6.75591e-06	1.62382
201700_PM_at	896	CCND3	cyclin D3	NM_001136017 /// NM_001136125 /// NM_001136126 /// NM_001287427 /// NM_001287434 /// NM	0.000770901	1.62294
205241_PM_at	9997	SCO2	SCO2 cytochrome c oxidase assembly protein	NM_001169109 /// NM_001169110 /// NM_001169111 /// NM_005138	9.49221e-07	1.62276
1552613_PM_s_at	56990	CDC42SE2	CDC42 small effector 2	NM_001038702 /// NM_020240	0.00100053	1.62235
216243_PM_s_at	3557	IL1RN	interleukin 1 receptor antagonist	NM_000577 /// NM_173841 /// NM_173842 /// NM_173843 /// XM_005263661 /// XM_006712497 /	0.000153281	1.62193
201212_PM_at	5641	LGMN	legumain	NM_001008530 /// NM_005606 /// XM_005267862 /// XM_005267863 /// XM_011536970	0.00127582	1.62112
236863_PM_at	339210	C17orf67	chromosome 17 open reading frame 67	NM_001085430 /// XM_011524733 /// XM_011524734 /// XM_011524735 /// XM_011524736	0.000364046	1.62044
1560116_PM_a_at	121441	NEDD1	neural precursor cell expressed, developmentally down-regulated 1	NM_001135175 /// NM_001135176 /// NM_001135177 /// NM_152905 /// XM_005268644 /// XM_00	0.000172405	1.62008
243259_PM_at	6314	ATXN7	ataxin 7	NM_000333 /// NM_001128149 /// NM_001177387	9.59172e-05	1.61941
201316_PM_at	5683	PSMA2	proteasome subunit alpha 2	NM_002787	0.000973379	1.61708
1559820_PM_at	83734	ATG10	autophagy related 10	NM_001131028 /// NM_031482 /// XM_005248610 /// XM_005248611 /// XM_005248612 /// XM_01	8.68715e-05	1.61657
203620_PM_s_at	9873	FCHSD2	FCH and double SH3 domains 2	NM_014824 /// XM_011545409 /// XM_011545410 /// XM_011545411 /// XM_011545412	0.000661545	1.61629
204516_PM_at	6314	ATXN7	ataxin 7	NM_000333 /// NM_001128149 /// NM_001177387	6.39725e-05	1.61575
235245_PM_at	162461	TMEM92	transmembrane protein 92	NM_001168215 /// NM_153229 /// XM_006721730	0.000567896	1.61412
209031_PM_at	23705	CADM1	cell adhesion molecule 1	NM_001098517 /// NM_001301043 /// NM_001301044 /// NM_001301045 /// NM_014333 /// XM_00	0.00137764	1.61225
202627_PM_s_at	5054	SERPINE1	serpin peptidase inhibitor, clade E (nexin, plasminogen activator inhibitor type 1), me	NM_000602 /// NM_001165413	0.000640109	1.61067
236451_PM_at	100996579	LOC100996579	uncharacterized LOC100996579	NR_110163 /// NR_110164	0.000423171	1.61041
214913_PM_at	9508	ADAMTS3	ADAM metallopeptidase with thrombospondin type 1 motif 3	NM_014243 /// XM_011532421 /// XM_011532422 /// XM_011532423 /// XM_011532424	4.79399e-05	1.6099
226135_PM_at	54887	UHRF1BP1	UHRF1 binding protein 1	NM_017754 /// XM_005249199 /// XM_006715126 /// XM_011514714 /// XM_011514715	0.000158118	1.60984
1570541_PM_s_at	400759	GBP1P1	guanylate binding protein 1, interferon-inducible pseudogene 1	NR_003133	0.000238805	1.60901
236598_PM_at	100996579	LOC100996579	uncharacterized LOC100996579	NR_110163 /// NR_110164	0.000943281	1.60577
226811_PM_at	54855	FAM46C	family with sequence similarity 46, member C	NM_017709	7.04154e-05	1.60439
220056_PM_at	58985	IL22RA1	interleukin 22 receptor, alpha 1	NM_021258 /// XM_011541882	0.00079606	1.60198
225020_PM_at	153090	DAB2IP	DAB2 interacting protein	NM_032552 /// NM_138709 /// XM_005251719 /// XM_005251721 /// XM_005251724 /// XM_01151	0.001423	1.60186
220199_PM_s_at	64853	AIDA	axin interactor, dorsalization associated	NM_022831 /// XR_921909	3.39016e-05	1.5997
231866_PM_at	4012	LNPEP	leucyl/cystinyl aminopeptidase	NM_005575 /// NM_175920	0.000368756	1.59878
212203_PM_x_at	10410	IFITM3	interferon induced transmembrane protein 3	NM_021034 /// NR_049759	0.000423419	1.59866
209628_PM_at	55916	NXT2	nuclear transport factor 2-like export factor 2	NM_001242617 /// NM_001242618 /// NM_018698 /// XM_011530989	0.000115764	1.5985
242417_PM_at	144100 /// 283278	LOC283278 /// PLEKHA7	uncharacterized LOC283278 /// pleckstrin homology domain containing, family A member 7	NM_175058 /// XM_005253279 /// XM_005253280 /// XM_005275701 /// XM_005275702 /// XM_00	0.000626842	1.59596
218379_PM_at	10179	RBM7	RNA binding motif protein 7	NM_001286045 /// NM_001286046 /// NM_001286047 /// NM_001286048 /// NM_016090	0.000136063	1.59508
202255_PM_s_at	26037	SIPA1L1	signal-induced proliferation-associated 1 like 1	NM_001284245 /// NM_001284246 /// NM_001284247 /// NM_015556 /// XM_005267516 /// XM_00	0.000142193	1.59292
215223_PM_s_at	6648 /// 100129518	LOC100129518 /// SOD2	uncharacterized LOC100129518 /// superoxide dismutase 2, mitochondrial	NM_000636 /// NM_001024465 /// NM_001024466 /// NR_037166	1.30681e-05	1.58975
205700_PM_at	8630	HSD17B6	hydroxysteroid (17-beta) dehydrogenase 6	NM_003725 /// XM_005269207 /// XM_005269208 /// XM_005269209 /// XM_006719672 /// XM_01	0.00151886	1.58923
214684_PM_at	4205	MEF2A	myocyte enhancer factor 2A	NM_001130926 /// NM_001130927 /// NM_001130928 /// NM_001171894 /// NM_005587 /// XM_00	5.26413e-05	1.58801
210817_PM_s_at	10241	CALCOCO2	calcium binding and coiled-coil domain 2	NM_001261390 /// NM_001261391 /// NM_001261393 /// NM_001261395 /// NM_005831 /// XM_01	3.32942e-05	1.58242
227180_PM_at	79993	ELOVL7	ELOVL fatty acid elongase 7	NM_001104558 /// NM_001297617 /// NM_001297618 /// NM_024930 /// XM_005248606 /// XM_00	9.65236e-05	1.57919
226222_PM_at	57589	RIC1	RIC1 homolog, RAB6A GEF complex partner 1	NM_001135920 /// NM_001206557 /// NM_020829 /// XM_005251523 /// XM_011517967 /// XM_01	0.000546027	1.57748
220009_PM_at	79836	LONRF3	LON peptidase N-terminal domain and ring finger 3	NM_001031855 /// NM_001289109 /// NM_024778 /// NR_110311 /// XM_005262476 /// XM_01153	0.00106052	1.57682
210177_PM_at	89870	TRIM15	tripartite motif containing 15	NM_033229 /// NM_052812 /// XM_011514987 /// XM_011514988 /// XM_011546325 /// XM_01154	0.000187829	1.57589
201578_PM_at	5420	PODXL	podocalyxin-like	NM_001018111 /// NM_005397	0.000738143	1.57494
235478_PM_at	64421	DCLRE1C	DNA cross-link repair 1C	NM_001033855 /// NM_001033857 /// NM_001033858 /// NM_001289076 /// NM_001289077 /// NM	0.000616362	1.57463
218088_PM_s_at	64121	RRAGC	Ras-related GTP binding C	NM_001271851 /// NM_022157	0.00135383	1.57239
220761_PM_s_at	51347	TAOK3	TAO kinase 3	NM_016281 /// XM_005253897 /// XM_005253898 /// XM_006719445 /// XM_006719446 /// XM_01	0.00050158	1.56872
223484_PM_at	84419	C15orf48	chromosome 15 open reading frame 48	NM_032413 /// NM_197955	6.54782e-05	1.56634
230677_PM_at	91828	EXOC3L4	exocyst complex component 3-like 4	NM_001077594 /// XM_011537323 /// XM_011537324 /// XM_011537325 /// XM_011537326 /// XM	4.49678e-05	1.55872
216841_PM_s_at	6648 /// 100129518	LOC100129518 /// SOD2	uncharacterized LOC100129518 /// superoxide dismutase 2, mitochondrial	NM_000636 /// NM_001024465 /// NM_001024466 /// NR_037166	0.00107315	1.55806
217752_PM_s_at	55748	CNDP2	CNDP dipeptidase 2 (metallopeptidase M20 family)	NM_001168499 /// NM_018235 /// XM_005266728 /// XM_006722503 /// XM_011526071 /// XM_01	0.000341092	1.55603
239765_PM_at	22849	CPEB3	cytoplasmic polyadenylation element binding protein 3	NM_001178137 /// NM_014912 /// XM_005269630 /// XM_006717714 /// XM_006717715 /// XM_01	0.000944253	1.54996
207018_PM_s_at	5874	RAB27B	RAB27B, member RAS oncogene family	NM_004163 /// XM_005266733 /// XM_005266734 /// XM_006722518 /// XM_011526129 /// XM_01	0.000116007	1.54817
218582_PM_at	54708	2018-03-05	membrane associated ring finger 5	NM_017824 /// XM_011539886	6.67403e-05	1.54466
203088_PM_at	10516	FBLN5	fibulin 5	NM_006329 /// XM_005267267 /// XM_011536356 /// XM_011536357 /// XM_011536358	0.000500359	1.54285
210002_PM_at	2627	GATA6	GATA binding protein 6	NM_005257	6.89674e-06	1.54095
213872_PM_at	---	---	---	---	0.000290868	1.53991
201473_PM_at	3726	JUNB	jun B proto-oncogene	NM_002229	0.00102837	1.53896
222602_PM_at	55236	UBA6	ubiquitin-like modifier activating enzyme 6	NM_018227 /// XM_011532082	0.000681374	1.5387
234157_PM_at	---	---	---	---	0.000466575	1.53728
228450_PM_at	144100	PLEKHA7	pleckstrin homology domain containing, family A member 7	NM_175058 /// XM_006718149 /// XM_011519910 /// XM_011519911 /// XM_011519912 /// XM_01	0.0009659	1.53672
1554890_PM_a_at	7072	TIA1	TIA1 cytotoxic granule-associated RNA binding protein	NM_022037 /// NM_022173 /// XM_005264527 /// XM_005264528 /// XM_005264531 /// XM_01153	0.000881117	1.53647
213251_PM_at	8467	SMARCA5	SWI/SNF related, matrix associated, actin dependent regulator of chromatin, subfamily a	NM_003601 /// XM_011532361	0.000278145	1.53593
203038_PM_at	5796	PTPRK	protein tyrosine phosphatase, receptor type, K	NM_001135648 /// NM_001291981 /// NM_001291982 /// NM_001291983 /// NM_001291984 /// NM	0.000555473	1.53398
212513_PM_s_at	23032	USP33	ubiquitin specific peptidase 33	NM_015017 /// NM_201624 /// NM_201626 /// XM_005270648 /// XM_005270649 /// XM_01154105	4.21631e-05	1.53357
226406_PM_at	147339	C18orf25	chromosome 18 open reading frame 25	NM_001008239 /// NM_145055 /// XM_011525822	5.4392e-05	1.53342
226331_PM_at	56987	BBX	bobby sox homolog (Drosophila)	NM_001142568 /// NM_001276286 /// NM_020235 /// XM_005247642 /// XM_005247643 /// XM_00	0.000152099	1.53307
213875_PM_x_at	81688	C6orf62	chromosome 6 open reading frame 62	NM_030939 /// XM_005249433 /// XM_011514928	0.000715936	1.53274
242667_PM_at	7098	TLR3	toll-like receptor 3	NM_003265	0.000307454	1.53046
210154_PM_at	4200	ME2	malic enzyme 2, NAD(+)-dependent, mitochondrial	NM_001168335 /// NM_002396 /// XR_935223	0.000751394	1.52679
240233_PM_at	100506714	NUP50-AS1	NUP50 antisense RNA 1 (head to head)	NR_038956 /// NR_038957	0.00085613	1.52676
222748_PM_s_at	54957	TXNL4B	thioredoxin-like 4B	NM_001142317 /// NM_001142318 /// NM_017853	0.00083962	1.52495
200880_PM_at	3301	DNAJA1	DnaJ (Hsp40) homolog, subfamily A, member 1	NM_001314039 /// NM_001539	0.000588116	1.52387
229920_PM_at	---	---	---	---	0.000541058	1.51825
224595_PM_at	23446	SLC44A1	solute carrier family 44 (choline transporter), member 1	NM_001286730 /// NM_022109 /// NM_080546 /// XM_005251855 /// XM_005251857 /// XM_00671	0.000305848	1.51155
221218_PM_s_at	27010	TPK1	thiamin pyrophosphokinase 1	NM_001042482 /// NM_022445 /// XM_005249970 /// XM_006715925 /// XM_011516031 /// XM_01	0.00115011	1.50708
228244_PM_at	388552	BLOC1S3	biogenesis of lysosomal organelles complex-1, subunit 3	NM_212550 /// XM_011526952 /// XR_935826 /// XR_935827 /// XR_935828 /// XR_935829	0.000497347	1.50556
211256_PM_x_at	11120	BTN2A1	butyrophilin, subfamily 2, member A1	NM_001197233 /// NM_001197234 /// NM_007049 /// NM_078476	0.000200334	1.50327
1554168_PM_a_at	30011	SH3KBP1	SH3-domain kinase binding protein 1	NM_001024666 /// NM_001184960 /// NM_031892 /// XM_005274494 /// XM_011545498 /// XM_01	0.000440061	1.50283
201964_PM_at	23064	SETX	senataxin	NM_015046 /// XM_005272171 /// XM_005272172 /// XM_005272173 /// XM_011518404 /// XM_01	0.000771057	1.50235
203944_PM_x_at	11120	BTN2A1	butyrophilin, subfamily 2, member A1	NM_001197233 /// NM_001197234 /// NM_007049 /// NM_078476	0.00102571	1.50217
225475_PM_at	57708	MIER1	mesoderm induction early response 1, transcriptional regulator	NM_001077700 /// NM_001077701 /// NM_001077702 /// NM_001077703 /// NM_001077704 /// NM	0.000256576	1.50128
