# Supplementary material for: Cell Cycle Arrest in G2/M Phase Enhances Replication of Interferon-Sensitive Cytoplasmic RNA Viruses via Inhibition of Antiviral Gene Expression
Source: J Virol. 2019 Feb 5;93(4):e01885-18. doi: 10.1128/JVI.01885-18 (PMC6364032; doi:10.1128/JVI.01885-18)
Supplement: Supplemental file 3 [file b519e54e15fe516f41ff945dc40cd085_JVI.01885-18-sd003.xlsx]

## Sheet: Paclitaxel+IFN vs. Paclitaxel
Table S3. Upregulated differentially expressed genes in the paclitaxel + IFN versus paclitaxel comparison are enumerated. Probeset ID, Entrez Gene ID, gene symbol, gene title and RefSeq transcript ID, adjusted p-values and fold change are shown for all upregulated differentially expressed genes.
Probeset_ID	Entrez_Gene	Gene_Symbol	Gene_Title	RefSeq_Transcript_ID	P-value_Paclitaxel_IFN_vs_Paclitaxel	Fold-Change_Paclitaxel_IFN_vs_Paclitaxel
242625_PM_at	91543	RSAD2	radical S-adenosyl methionine domain containing 2	NM_080657 /// XM_011510414 /// XM_011510415	9.0042e-09	107.197
213293_PM_s_at	10346	TRIM22	tripartite motif containing 22	NM_001199573 /// NM_006074	9.87611e-09	75.9063
204533_PM_at	3627	CXCL10	chemokine (C-X-C motif) ligand 10	NM_001565	4.73071e-08	71.1272
213797_PM_at	91543	RSAD2	radical S-adenosyl methionine domain containing 2	NM_080657 /// XM_011510414 /// XM_011510415	4.54999e-09	57.3669
204439_PM_at	10964	IFI44L	interferon-induced protein 44-like	NM_006820 /// XM_005270391 /// XM_005270392 /// XM_005270393 /// XM_006710304 /// XM_01	9.24017e-09	48.7431
211122_PM_s_at	6373	CXCL11	chemokine (C-X-C motif) ligand 11	NM_001302123 /// NM_005409	1.23652e-06	43.7035
226702_PM_at	129607	CMPK2	cytidine monophosphate (UMP-CMP) kinase 2, mitochondrial	NM_001256477 /// NM_001256478 /// NM_207315 /// NR_046236 /// XR_922655 /// XR_922656	8.14023e-10	42.2993
206133_PM_at	54739	XAF1	XIAP associated factor 1	NM_017523 /// NM_199139 /// NR_046396 /// NR_046397 /// NR_046398 /// XM_005256706 ///	8.64607e-08	38.4881
1552309_PM_a_at	91624	NEXN	nexilin (F actin binding protein)	NM_001172309 /// NM_144573 /// XM_005271322 /// XM_005271323 /// XM_005271324 /// XM_00	5.82387e-07	36.9746
226103_PM_at	91624	NEXN	nexilin (F actin binding protein)	NM_001172309 /// NM_144573 /// XM_005271322 /// XM_005271323 /// XM_005271324 /// XM_00	5.55372e-07	33.8133
202411_PM_at	3429	IFI27	interferon, alpha-inducible protein 27	NM_001130080 /// NM_001288952 /// NM_001288954 /// NM_001288956 /// NM_001288957 /// NM	2.18424e-07	32.178
228617_PM_at	54739	XAF1	XIAP associated factor 1	NM_017523 /// NM_199139 /// NR_046396 /// NR_046397 /// NR_046398 /// XM_005256706 ///	1.06051e-07	31.3863
204747_PM_at	3437	IFIT3	interferon-induced protein with tetratricopeptide repeats 3	NM_001031683 /// NM_001289758 /// NM_001289759 /// NM_001549	6.40733e-08	30.5658
231577_PM_s_at	2633	GBP1	guanylate binding protein 1, interferon-inducible	NM_002053 /// XM_006710573	1.76246e-07	27.5408
226757_PM_at	3433	IFIT2	interferon-induced protein with tetratricopeptide repeats 2	NM_001547	6.9173e-07	26.9206
204972_PM_at	4939	OAS2	2'-5'-oligoadenylate synthetase 2	NM_001032731 /// NM_002535 /// NM_016817 /// XM_011538415	2.13858e-09	25.8753
203153_PM_at	3434	IFIT1	interferon-induced protein with tetratricopeptide repeats 1	NM_001270927 /// NM_001270928 /// NM_001270929 /// NM_001270930 /// NM_001548	2.33921e-07	25.0922
210163_PM_at	6373	CXCL11	chemokine (C-X-C motif) ligand 11	NM_001302123 /// NM_005409	1.58639e-05	24.7266
202269_PM_x_at	2633	GBP1	guanylate binding protein 1, interferon-inducible	NM_002053 /// XM_006710573	1.61504e-06	24.3522
235643_PM_at	219285	SAMD9L	sterile alpha motif domain containing 9-like	NM_001303496 /// NM_001303497 /// NM_001303498 /// NM_001303500 /// NM_152703 /// XM_00	1.21434e-07	24.3447
226603_PM_at	219285	SAMD9L	sterile alpha motif domain containing 9-like	NM_001303496 /// NM_001303497 /// NM_001303498 /// NM_001303500 /// NM_152703 /// XM_00	1.47625e-07	23.677
202086_PM_at	4599	MX1	MX dynamin-like GTPase 1	NM_001144925 /// NM_001178046 /// NM_001282920 /// NM_002462 /// XM_005260978 /// XM_00	3.42702e-08	21.6364
217502_PM_at	3433	IFIT2	interferon-induced protein with tetratricopeptide repeats 2	NM_001547	4.56685e-07	21.5882
202270_PM_at	2633	GBP1	guanylate binding protein 1, interferon-inducible	NM_002053 /// XM_006710573	2.90996e-07	19.6378
214059_PM_at	10561	IFI44	interferon-induced protein 44	NM_006417 /// XM_005270380 /// XM_011540516 /// XM_011540517 /// XR_246226 /// XR_42658	2.45783e-08	19.3031
222793_PM_at	23586	DDX58	DEAD (Asp-Glu-Ala-Asp) box polypeptide 58	NM_014314	3.64177e-07	18.4841
223502_PM_s_at	10673	TNFSF13B	tumor necrosis factor (ligand) superfamily, member 13b	NM_001145645 /// NM_006573 /// XM_005254029	1.85261e-06	16.6876
228607_PM_at	4939	OAS2	2'-5'-oligoadenylate synthetase 2	NM_001032731 /// NM_002535 /// NM_016817 /// XM_011538415	1.33798e-07	15.652
223501_PM_at	10673	TNFSF13B	tumor necrosis factor (ligand) superfamily, member 13b	NM_001145645 /// NM_006573 /// XM_005254029	4.22841e-06	15.1509
219211_PM_at	11274	USP18	ubiquitin specific peptidase 18	NM_017414 /// XM_006724074	5.42347e-07	14.936
205569_PM_at	27074	LAMP3	lysosomal-associated membrane protein 3	NM_014398 /// XM_005247360 /// XM_006713586 /// XM_011512688 /// XR_924123 /// XR_92412	1.88872e-06	14.6948
1555464_PM_at	64135	IFIH1	interferon induced, with helicase C domain 1	NM_022168 /// XM_011511628 /// XM_011511629	3.66299e-09	13.3875
204415_PM_at	2537	IFI6	interferon, alpha-inducible protein 6	NM_002038 /// NM_022872 /// NM_022873	9.80996e-07	13.078
229450_PM_at	3437	IFIT3	interferon-induced protein with tetratricopeptide repeats 3	NM_001031683 /// NM_001289758 /// NM_001289759 /// NM_001549	1.62407e-07	12.8957
218943_PM_s_at	23586	DDX58	DEAD (Asp-Glu-Ala-Asp) box polypeptide 58	NM_014314	6.8859e-07	12.835
227458_PM_at	29126	CD274	CD274 molecule	NM_001267706 /// NM_001314029 /// NM_014143 /// NR_052005 /// XM_006716759	2.64069e-07	12.6602
230036_PM_at	219285	SAMD9L	sterile alpha motif domain containing 9-like	NM_001303496 /// NM_001303497 /// NM_001303498 /// NM_001303500 /// NM_152703 /// XM_00	3.75159e-07	12.5871
242961_PM_x_at	23586	DDX58	DEAD (Asp-Glu-Ala-Asp) box polypeptide 58	NM_014314	6.33157e-08	11.4951
224225_PM_s_at	51513	ETV7	ets variant 7	NM_001207035 /// NM_001207036 /// NM_001207037 /// NM_001207038 /// NM_001207039 /// NM	0.00012234	11.2447
234987_PM_at	25939	SAMHD1	SAM domain and HD domain 1	NM_015474 /// XM_005260384 /// XM_011528761	2.97129e-06	10.7762
1559883_PM_s_at	25939	SAMHD1	SAM domain and HD domain 1	NM_015474 /// XM_005260384 /// XM_011528761	5.84006e-06	10.6139
235529_PM_x_at	25939	SAMHD1	SAM domain and HD domain 1	NM_015474 /// XM_005260384 /// XM_011528761	5.30565e-07	10.5258
235964_PM_x_at	25939	SAMHD1	SAM domain and HD domain 1	NM_015474 /// XM_005260384 /// XM_011528761	7.04328e-07	10.506
235276_PM_at	94240	EPSTI1	epithelial stromal interaction 1 (breast)	NM_001002264 /// NM_033255 /// XM_005266596 /// XM_005266597 /// XM_006719896 /// XM_01	3.81785e-05	10.4543
210797_PM_s_at	8638	OASL	2'-5'-oligoadenylate synthetase-like	NM_001261825 /// NM_003733 /// NM_198213	4.58352e-06	10.3361
206332_PM_s_at	3428	IFI16	interferon, gamma-inducible protein 16	NM_001206567 /// NM_005531 /// XM_005245127 /// XM_006711290 /// XM_011509478	5.70289e-08	10.0579
239979_PM_at	---	---	---	---	1.6081e-06	10.0456
204502_PM_at	25939	SAMHD1	SAM domain and HD domain 1	NM_015474 /// XM_005260384 /// XM_011528761	1.93247e-07	9.98488
219691_PM_at	54809	SAMD9	sterile alpha motif domain containing 9	NM_001193307 /// NM_017654	4.46943e-07	9.712
235157_PM_at	---	---	---	---	1.82831e-07	9.71108
208966_PM_x_at	3428	IFI16	interferon, gamma-inducible protein 16	NM_001206567 /// NM_005531 /// XM_005245127 /// XM_006711290 /// XM_011509478	1.7777e-07	9.62999
228531_PM_at	54809	SAMD9	sterile alpha motif domain containing 9	NM_001193307 /// NM_017654	3.14772e-06	9.2742
205660_PM_at	8638	OASL	2'-5'-oligoadenylate synthetase-like	NM_001261825 /// NM_003733 /// NM_198213	1.07587e-06	9.18515
241916_PM_at	---	---	---	---	3.24654e-06	9.14916
204994_PM_at	4600	MX2	MX dynamin-like GTPase 2	NM_002463 /// XM_005260983 /// XM_005260984 /// XM_011529571 /// XM_011529572 /// XM_01	5.26066e-06	9.02895
205552_PM_s_at	4938	OAS1	2'-5'-oligoadenylate synthetase 1	NM_001032409 /// NM_002534 /// NM_016816 /// XM_006719434 /// XM_011538413 /// XM_01153	2.51163e-06	8.98722
223980_PM_s_at	3431	SP110	SP110 nuclear body protein	NM_001185015 /// NM_004509 /// NM_004510 /// NM_080424 /// XM_005246525 /// XM_00671248	8.25688e-08	8.93027
1557236_PM_at	80830	APOL6	apolipoprotein L, 6	NM_030641 /// XM_011530392	2.11826e-05	8.88832
232666_PM_at	4940	OAS3	2'-5'-oligoadenylate synthetase 3	NM_006187 /// XM_005253889	4.47414e-07	8.81078
219863_PM_at	51191	HERC5	HECT and RLD domain containing E3 ubiquitin protein ligase 5	NM_016323 /// XM_011532022 /// XM_011532023	1.91691e-07	8.76179
218999_PM_at	55281	TMEM140	transmembrane protein 140	NM_018295	3.21102e-08	8.69218
242907_PM_at	2634	GBP2	guanylate binding protein 2, interferon-inducible	NM_004120	8.66673e-05	8.626
226474_PM_at	84166	NLRC5	NLR family, CARD domain containing 5	NM_032206 /// XM_005256193 /// XM_005256194 /// XM_005256195 /// XM_005256196 /// XM_00	8.97513e-06	8.47993
243271_PM_at	---	---	---	---	9.60749e-08	8.47251
202869_PM_at	4938	OAS1	2'-5'-oligoadenylate synthetase 1	NM_001032409 /// NM_002534 /// NM_016816 /// XM_006719434 /// XM_011538413 /// XM_01153	1.47855e-07	8.40242
208965_PM_s_at	3428	IFI16	interferon, gamma-inducible protein 16	NM_001206567 /// NM_005531 /// XM_005245127 /// XM_006711290 /// XM_011509478	1.43246e-06	8.26499
219209_PM_at	64135	IFIH1	interferon induced, with helicase C domain 1	NM_022168 /// XM_011511628 /// XM_011511629	7.0304e-07	8.21701
225931_PM_s_at	57674	RNF213	ring finger protein 213	NM_001256071 /// NM_020914 /// NM_020954 /// XM_005257545 /// XM_005257546 /// XM_00672	7.4314e-07	8.21236
206553_PM_at	4939	OAS2	2'-5'-oligoadenylate synthetase 2	NM_001032731 /// NM_002535 /// NM_016817 /// XM_011538415	3.66611e-09	8.15768
202688_PM_at	8743	TNFSF10	tumor necrosis factor (ligand) superfamily, member 10	NM_001190942 /// NM_001190943 /// NM_003810 /// NR_033994	0.000181083	8.0696
235574_PM_at	115361	GBP4	guanylate binding protein 4	NM_052941	0.000266666	7.56728
209762_PM_x_at	3431	SP110	SP110 nuclear body protein	NM_001185015 /// NM_004509 /// NM_004510 /// NM_080424 /// XM_005246525 /// XM_00671248	1.98545e-07	7.55219
219684_PM_at	64108	RTP4	receptor (chemosensory) transporter protein 4	NM_022147	0.000532567	7.50216
219352_PM_at	55008	HERC6	HECT and RLD domain containing E3 ubiquitin protein ligase family member 6	NM_001013000 /// NM_001013002 /// NM_001013005 /// NM_001165136 /// NM_017912 /// XM_00	5.63651e-07	7.34801
219716_PM_at	80830	APOL6	apolipoprotein L, 6	NM_030641 /// XM_011530392	1.43338e-07	7.33761
232375_PM_at	---	---	---	---	3.6082e-06	7.32623
230000_PM_at	57674	RNF213	ring finger protein 213	NM_001256071 /// NM_020914 /// NM_020954 /// XM_005257545 /// XM_005257546 /// XM_00672	0.000129624	7.2917
214453_PM_s_at	10561	IFI44	interferon-induced protein 44	NM_006417 /// XM_005270380 /// XM_011540516 /// XM_011540517 /// XR_246226 /// XR_42658	8.24639e-08	7.27648
216020_PM_at	64135	IFIH1	interferon induced, with helicase C domain 1	NM_022168 /// XM_011511628 /// XM_011511629	8.6961e-07	7.25292
235175_PM_at	115361	GBP4	guanylate binding protein 4	NM_052941	7.44548e-05	7.08797
211368_PM_s_at	834	CASP1	caspase 1	NM_001223 /// NM_001257118 /// NM_001257119 /// NM_033292 /// NM_033293 /// NM_033294 /	7.43087e-05	7.04299
228439_PM_at	116071	BATF2	basic leucine zipper transcription factor, ATF-like 2	NM_001300807 /// NM_001300808 /// NM_138456 /// XM_011544750	2.81523e-05	7.04109
230314_PM_at	---	---	---	---	9.67241e-07	7.02615
227609_PM_at	94240	EPSTI1	epithelial stromal interaction 1 (breast)	NM_001002264 /// NM_033255 /// XM_005266596 /// XM_005266597 /// XM_006719896 /// XM_01	6.53176e-07	6.93235
214329_PM_x_at	8743	TNFSF10	tumor necrosis factor (ligand) superfamily, member 10	NM_001190942 /// NM_001190943 /// NM_003810 /// NR_033994	0.000103	6.92146
203595_PM_s_at	24138	IFIT5	interferon-induced protein with tetratricopeptide repeats 5	NM_012420	2.15823e-08	6.91881
1553055_PM_a_at	162394	SLFN5	schlafen family member 5	NM_144975 /// XM_005257934	3.01237e-06	6.86379
53720_PM_at	55337	C19orf66	chromosome 19 open reading frame 66	NM_001308277 /// NM_018381 /// XM_011528120 /// XM_011528121 /// XM_011528122 /// XR_93	2.58228e-07	6.25653
203596_PM_s_at	24138	IFIT5	interferon-induced protein with tetratricopeptide repeats 5	NM_012420	2.36704e-07	6.14697
1557078_PM_at	162394	SLFN5	schlafen family member 5	NM_144975 /// XM_005257934	5.96383e-07	6.11982
218400_PM_at	4939 /// 4940	OAS2 /// OAS3	2'-5'-oligoadenylate synthetase 2 /// 2'-5'-oligoadenylate synthetase 3	NM_001032731 /// NM_002535 /// NM_006187 /// NM_016817 /// XM_005253889 /// XM_01153841	5.84096e-07	5.99997
209761_PM_s_at	3431	SP110	SP110 nuclear body protein	NM_001185015 /// NM_004509 /// NM_004510 /// NM_080424 /// XM_005246525 /// XM_00671248	9.05435e-07	5.97465
AFFX-HUMISGF3A/M97935_MB_at	6772	STAT1	signal transducer and activator of transcription 1	NM_007315 /// NM_139266 /// XM_006712718	1.45936e-05	5.90448
AFFX-HUMISGF3A/M97935_MA_at	6772	STAT1	signal transducer and activator of transcription 1	NM_007315 /// NM_139266 /// XM_006712718	1.40864e-06	5.80509
208012_PM_x_at	3431	SP110	SP110 nuclear body protein	NM_001185015 /// NM_004509 /// NM_004510 /// NM_080424 /// XM_005246525 /// XM_00671248	7.76618e-07	5.79462
206011_PM_at	834	CASP1	caspase 1	NM_001223 /// NM_001257118 /// NM_001257119 /// NM_033292 /// NM_033293 /// NM_033294 /	0.000131614	5.65106
203797_PM_at	7447	VSNL1	visinin like 1	NM_003385	1.00907e-05	5.57026
202687_PM_s_at	8743	TNFSF10	tumor necrosis factor (ligand) superfamily, member 10	NM_001190942 /// NM_001190943 /// NM_003810 /// NR_033994	0.000321361	5.56128
208392_PM_x_at	3431	SP110	SP110 nuclear body protein	NM_001185015 /// NM_004509 /// NM_004510 /// NM_080424 /// XM_005246525 /// XM_00671248	1.92937e-06	5.54107
225929_PM_s_at	57674	RNF213	ring finger protein 213	NM_001256071 /// NM_020914 /// NM_020954 /// XM_005257545 /// XM_005257546 /// XM_00672	1.59792e-06	5.50021
AFFX-HUMISGF3A/M97935_5_at	6772	STAT1	signal transducer and activator of transcription 1	NM_007315 /// NM_139266 /// XM_006712718	7.07028e-05	5.38256
204249_PM_s_at	4005	LMO2	LIM domain only 2 (rhombotin-like 1)	NM_001142315 /// NM_001142316 /// NM_005574 /// XM_005252921 /// XM_011520101	0.000412036	5.36342
205801_PM_s_at	25780	RASGRP3	RAS guanyl releasing protein 3 (calcium and DAG-regulated)	NM_001139488 /// NM_015376 /// NM_170672 /// XM_005264246 /// XM_011532746 /// XM_01153	6.85774e-05	5.25077
243999_PM_at	162394	SLFN5	schlafen family member 5	NM_144975 /// XM_005257934	1.71945e-05	5.10469
231956_PM_at	57674	RNF213	ring finger protein 213	NM_001256071 /// NM_020914 /// NM_020954 /// XM_005257545 /// XM_005257546 /// XM_00672	9.88936e-05	5.04622
209969_PM_s_at	6772	STAT1	signal transducer and activator of transcription 1	NM_007315 /// NM_139266 /// XM_006712718	3.17652e-07	4.93161
226725_PM_at	162394	SLFN5	schlafen family member 5	NM_144975 /// XM_005257934	0.000108845	4.9201
204804_PM_at	6737	TRIM21	tripartite motif containing 21	NM_003141 /// XM_006718283	1.25942e-06	4.86131
232155_PM_at	57674	RNF213	ring finger protein 213	NM_001256071 /// NM_020914 /// NM_020954 /// XM_005257545 /// XM_005257546 /// XM_00672	2.24725e-08	4.81991
202307_PM_s_at	6890	TAP1	transporter 1, ATP-binding cassette, sub-family B (MDR/TAP)	NM_000593 /// NM_001292022	1.36509e-05	4.80909
232024_PM_at	26157	GIMAP2	GTPase, IMAP family member 2	NM_015660	1.21905e-05	4.80889
228230_PM_at	85441	HELZ2	helicase with zinc finger 2, transcriptional coactivator	NM_001037335 /// NM_033405 /// XM_011529092	3.36666e-05	4.78997
203798_PM_s_at	7447	VSNL1	visinin like 1	NM_003385	0.000456185	4.72573
208436_PM_s_at	3665	IRF7	interferon regulatory factor 7	NM_001572 /// NM_004029 /// NM_004030 /// NM_004031 /// XM_005252906 /// XM_005252907 /	3.59366e-06	4.70372
238725_PM_at	3659	IRF1	interferon regulatory factor 1	NM_002198 /// XM_011543378 /// XM_011543379 /// XR_427711	1.14742e-05	4.616
205483_PM_s_at	9636	ISG15	ISG15 ubiquitin-like modifier	NM_005101	1.08341e-06	4.61575
209970_PM_x_at	834	CASP1	caspase 1	NM_001223 /// NM_001257118 /// NM_001257119 /// NM_033292 /// NM_033293 /// NM_033294 /	0.000566668	4.58742
1555852_PM_at	100507463	PSMB8-AS1	PSMB8 antisense RNA 1 (head to head)	NR_037173 /// NR_037174 /// NR_037175 /// NR_037176	5.43449e-06	4.56387
220104_PM_at	56829	ZC3HAV1	zinc finger CCCH-type, antiviral 1	NM_020119 /// NM_024625 /// XM_005250501 /// XM_011516412	3.80263e-06	4.51463
224701_PM_at	54625	PARP14	poly(ADP-ribose) polymerase family member 14	NM_017554 /// XM_011512928 /// XM_011512929 /// XR_427368	2.31218e-06	4.36791
210985_PM_s_at	6672	SP100	SP100 nuclear antigen	NM_001080391 /// NM_001206701 /// NM_001206702 /// NM_001206703 /// NM_001206704 /// NM	0.000102319	4.3081
1552703_PM_s_at	834 /// 114769	CARD16 /// CASP1	caspase recruitment domain family, member 16 /// caspase 1	NM_001017534 /// NM_001223 /// NM_001257118 /// NM_001257119 /// NM_033292 /// NM_03329	0.000206825	4.30276
201649_PM_at	9246	UBE2L6	ubiquitin-conjugating enzyme E2L 6	NM_004223 /// NM_198183	8.81737e-05	4.2574
210218_PM_s_at	6672	SP100	SP100 nuclear antigen	NM_001080391 /// NM_001206701 /// NM_001206702 /// NM_001206703 /// NM_001206704 /// NM	0.000135365	4.23461
203882_PM_at	10379	IRF9	interferon regulatory factor 9	NM_006084	6.11502e-06	4.21735
221432_PM_s_at	81894	SLC25A28	solute carrier family 25 (mitochondrial iron transporter), member 28	NM_031212 /// XM_005270208 /// XM_005270209 /// XM_005270211 /// XM_006718005 /// XM_00	4.35017e-06	4.16918
222858_PM_s_at	27071	DAPP1	dual adaptor of phosphotyrosine and 3-phosphoinositides	NM_001306151 /// NM_014395 /// XM_011531840 /// XM_011531841 /// XM_011531842 /// XM_01	2.24929e-07	4.16122
211366_PM_x_at	834	CASP1	caspase 1	NM_001223 /// NM_001257118 /// NM_001257119 /// NM_033292 /// NM_033293 /// NM_033294 /	0.000712672	3.92883
AFFX-HUMISGF3A/M97935_3_at	6772	STAT1	signal transducer and activator of transcription 1	NM_007315 /// NM_139266 /// XM_006712718	3.52163e-05	3.86707
1563075_PM_s_at	---	---	---	---	4.7479e-05	3.84063
202531_PM_at	3659	IRF1	interferon regulatory factor 1	NM_002198 /// XM_011543378 /// XM_011543379 /// XR_427711	1.06649e-06	3.83405
223220_PM_s_at	83666	PARP9	poly(ADP-ribose) polymerase family member 9	NM_001146102 /// NM_001146103 /// NM_001146104 /// NM_001146105 /// NM_001146106 /// NM	4.76133e-06	3.83027
219593_PM_at	51296	SLC15A3	solute carrier family 15 (oligopeptide transporter), member 3	NM_016582 /// NR_027391 /// XM_011545095 /// XR_949960	0.000463916	3.80753
209417_PM_s_at	3430	IFI35	interferon-induced protein 35	NM_005533 /// XM_005257302	0.000132972	3.79117
230383_PM_x_at	162394	SLFN5	schlafen family member 5	NM_144975 /// XM_005257934	0.000172781	3.78516
218986_PM_s_at	55601	DDX60	DEAD (Asp-Glu-Ala-Asp) box polypeptide 60	NM_017631 /// XM_011532103 /// XM_011532104	2.33452e-05	3.78119
200887_PM_s_at	6772	STAT1	signal transducer and activator of transcription 1	NM_007315 /// NM_139266 /// XM_006712718	1.55717e-05	3.77278
241347_PM_at	57674	RNF213	ring finger protein 213	NM_001256071 /// NM_020914 /// NM_020954 /// XM_005257545 /// XM_005257546 /// XM_00672	0.000699432	3.76169
218429_PM_s_at	55337	C19orf66	chromosome 19 open reading frame 66	NM_001308277 /// NM_018381 /// XM_011528120 /// XM_011528121 /// XM_011528122 /// XR_93	1.59949e-05	3.76166
204279_PM_at	5698	PSMB9	proteasome subunit beta 9	NM_002800 /// NM_148954 /// XM_011546317 /// XM_011548065 /// XM_011548455	0.000132334	3.74946
213361_PM_at	23424	TDRD7	tudor domain containing 7	NM_001302884 /// NM_014290 /// XM_006717026 /// XM_011518424 /// XR_929741	7.61736e-06	3.74332
218543_PM_s_at	64761	PARP12	poly(ADP-ribose) polymerase family member 12	NM_022750 /// NR_130117 /// XM_005250038 /// XM_005250039 /// XM_005250040 /// XM_01151	1.64719e-06	3.6995
230405_PM_at	441108	C5orf56	chromosome 5 open reading frame 56	NM_001013717 /// NM_001207001 /// NM_001207002 /// NM_001207003 /// NR_045116	5.11963e-06	3.69388
209546_PM_s_at	8542	APOL1	apolipoprotein L1	NM_001136540 /// NM_001136541 /// NM_003661 /// NM_145343 /// NM_145344 /// XM_00526179	0.000191373	3.6855
203610_PM_s_at	10475	TRIM38	tripartite motif containing 38	NM_006355 /// XM_005248799 /// XM_005248800 /// XM_011514232	5.15965e-05	3.64002
223192_PM_at	81894	SLC25A28	solute carrier family 25 (mitochondrial iron transporter), member 28	NM_031212 /// XM_005270208 /// XM_005270209 /// XM_005270211 /// XM_006718005 /// XM_00	9.07202e-06	3.62525
203567_PM_s_at	10475	TRIM38	tripartite motif containing 38	NM_006355 /// XM_005248799 /// XM_005248800 /// XM_011514232	3.46539e-05	3.61262
225636_PM_at	6773	STAT2	signal transducer and activator of transcription 2	NM_005419 /// NM_198332 /// XM_005269110 /// XM_005269111 /// XM_011538697 /// XM_01153	1.79065e-08	3.55152
242060_PM_x_at	51131	PHF11	PHD finger protein 11	NM_001040443 /// NM_001040444 /// NM_016119 /// XM_005266417 /// XM_006719828 /// XM_00	4.09501e-05	3.5243
225344_PM_at	135112	NCOA7	nuclear receptor coactivator 7	NM_001122842 /// NM_001199619 /// NM_001199620 /// NM_001199621 /// NM_001199622 /// NM	5.2091e-05	3.49876
1559585_PM_at	91351	DDX60L	DEAD (Asp-Glu-Ala-Asp) box polypeptide 60-like	NM_001012967 /// NM_001291510 /// XM_005263341 /// XM_005263342 /// XM_005263343 /// XM	6.76969e-08	3.44552
228152_PM_s_at	91351	DDX60L	DEAD (Asp-Glu-Ala-Asp) box polypeptide 60-like	NM_001012967 /// NM_001291510 /// XM_005263341 /// XM_005263342 /// XM_005263343 /// XM	2.24183e-06	3.41407
238430_PM_x_at	162394	SLFN5	schlafen family member 5	NM_144975 /// XM_005257934	0.00077269	3.321
240338_PM_at	---	---	---	---	5.63427e-05	3.29801
226773_PM_at	152926	PPM1K	protein phosphatase, Mg2+/Mn2+ dependent, 1K	NM_152542 /// XM_005262775 /// XM_006714111 /// XM_011531669 /// XM_011531670	0.000210197	3.29567
237426_PM_at	6672	SP100	SP100 nuclear antigen	NM_001080391 /// NM_001206701 /// NM_001206702 /// NM_001206703 /// NM_001206704 /// NM	0.0001775	3.28668
227807_PM_at	83666	PARP9	poly(ADP-ribose) polymerase family member 9	NM_001146102 /// NM_001146103 /// NM_001146104 /// NM_001146105 /// NM_001146106 /// NM	3.15399e-08	3.27739
221653_PM_x_at	23780	APOL2	apolipoprotein L, 2	NM_030882 /// NM_145637 /// XM_011530074 /// XM_011530075 /// XM_011530076 /// XM_01153	0.000514718	3.27563
219062_PM_s_at	54877	ZCCHC2	zinc finger, CCHC domain containing 2	NM_017742 /// NR_126534 /// XM_006722493 /// XM_011526044 /// XR_245462	0.00045037	3.25881
225076_PM_s_at	57169	ZNFX1	zinc finger, NFX1-type containing 1	NM_021035 /// XM_006723836 /// XM_011528924	9.55656e-07	3.24247
206271_PM_at	7098	TLR3	toll-like receptor 3	NM_003265	1.53122e-05	3.22296
204698_PM_at	3669	ISG20	interferon stimulated exonuclease gene 20kDa	NM_001303233 /// NM_001303234 /// NM_001303235 /// NM_001303236 /// NM_001303237 /// NM	0.000466909	3.20779
224973_PM_at	55603	FAM46A	family with sequence similarity 46, member A	NM_017633	0.000148632	3.17807
206693_PM_at	3574	IL7	interleukin 7	NM_000880 /// NM_001199886 /// NM_001199887 /// NM_001199888 /// XM_011517521 /// XM_01	0.000644288	3.16221
232311_PM_at	567	B2M	beta-2-microglobulin	NM_004048 /// XM_005254549 /// XM_006725182	0.000134025	3.08263
225973_PM_at	6891	TAP2	transporter 2, ATP-binding cassette, sub-family B (MDR/TAP)	NM_000544 /// NM_001290043 /// NM_018833	0.000309296	3.04211
205170_PM_at	6773	STAT2	signal transducer and activator of transcription 2	NM_005419 /// NM_198332 /// XM_005269110 /// XM_005269111 /// XM_011538697 /// XM_01153	0.000138169	3.01907
239587_PM_at	7098	TLR3	toll-like receptor 3	NM_003265	0.000487524	3.01192
227384_PM_s_at	---	---	---	---	2.36482e-05	3.00286
223434_PM_at	2635	GBP3	guanylate binding protein 3	NM_018284 /// XM_005270741 /// XM_005270742 /// XM_005270743 /// XM_006710574 /// XM_01	6.66755e-05	2.96811
225291_PM_at	87178	PNPT1	polyribonucleotide nucleotidyltransferase 1	NM_033109 /// XM_005264629 /// XM_011533142	1.57442e-06	2.95219
227383_PM_at	727820	LOC727820	uncharacterized LOC727820	XR_041980	3.98519e-05	2.9511
213261_PM_at	9881	TRANK1	tetratricopeptide repeat and ankyrin repeat containing 1	NM_014831 /// XM_006713432 /// XM_011534289 /// XM_011534290 /// XM_011534291 /// XM_01	0.000151082	2.85372
221816_PM_s_at	51131	PHF11	PHD finger protein 11	NM_001040443 /// NM_001040444 /// NM_016119 /// XM_005266417 /// XM_006719828 /// XM_00	1.5214e-06	2.83846
241956_PM_at	---	---	---	---	1.23629e-05	2.8273
203147_PM_s_at	9830	TRIM14	tripartite motif containing 14	NM_014788 /// NM_033219 /// NM_033220 /// NM_033221 /// XM_005252320 /// XM_006717338 /	7.58411e-05	2.81462
205073_PM_at	1573	CYP2J2	cytochrome P450, family 2, subfamily J, polypeptide 2	NM_000775 /// XR_246240 /// XR_946558	0.000182192	2.79682
224215_PM_s_at	28514	DLL1	delta-like 1 (Drosophila)	NM_005618 /// XM_005266934 /// XM_006725014 /// XM_011535758 /// XM_011546480	2.33377e-05	2.79335
204872_PM_at	7091	TLE4	transducin-like enhancer of split 4	NM_001282748 /// NM_001282749 /// NM_001282753 /// NM_001282760 /// NM_007005 /// NR_10	7.57319e-05	2.76063
238743_PM_at	---	---	---	---	6.48845e-05	2.75883
222512_PM_at	51667	NUB1	negative regulator of ubiquitin-like proteins 1	NM_001243351 /// NM_016118 /// XM_005250011 /// XM_011516302 /// XM_011516303 /// XM_01	0.000319854	2.74826
33304_PM_at	3669	ISG20	interferon stimulated exonuclease gene 20kDa	NM_001303233 /// NM_001303234 /// NM_001303235 /// NM_001303236 /// NM_001303237 /// NM	0.000744814	2.72857
209124_PM_at	4615	MYD88	myeloid differentiation primary response 88	NM_001172566 /// NM_001172567 /// NM_001172568 /// NM_001172569 /// NM_002468 /// XM_00	8.65028e-05	2.7088
200628_PM_s_at	7453	WARS	tryptophanyl-tRNA synthetase	NM_004184 /// NM_173701 /// NM_213645 /// NM_213646 /// XM_005268044 /// XM_006720249 /	0.000547992	2.70248
242898_PM_at	5610	EIF2AK2	eukaryotic translation initiation factor 2-alpha kinase 2	NM_001135651 /// NM_001135652 /// NM_002759 /// XM_011532987	3.974e-05	2.69098
236156_PM_at	3988 /// 101926887	LIPA /// LOC101926887	lipase A, lysosomal acid, cholesterol esterase /// uncharacterized LOC101926887	NM_000235 /// NM_001127605 /// NM_001288979 /// NR_110233 /// XR_428782 /// XR_432616 /	8.95436e-05	2.68708
235508_PM_at	5371	PML	promyelocytic leukemia	NM_002675 /// NM_033238 /// NM_033239 /// NM_033240 /// NM_033244 /// NM_033246 /// NM_	3.07119e-06	2.68465
222816_PM_s_at	54877	ZCCHC2	zinc finger, CCHC domain containing 2	NM_017742 /// NR_126534 /// XM_006722493 /// XM_011526044 /// XR_245462	0.000265902	2.68231
205992_PM_s_at	3600	IL15	interleukin 15	NM_000585 /// NM_172174 /// NM_172175 /// NR_037840	8.42174e-05	2.66396
237105_PM_at	101927027	LOC101927027	uncharacterized LOC101927027	NR_110204 /// NR_110205 /// NR_110206	2.37417e-06	2.64508
1568592_PM_at	140691 /// 100419583	LOC100419583 /// TRIM69	ring finger protein 4 pseudogene /// tripartite motif containing 69	NM_001301144 /// NM_001301145 /// NM_001301146 /// NM_080745 /// NM_182985 /// NR_12537	2.13354e-05	2.63778
225415_PM_at	151636	DTX3L	deltex 3 like, E3 ubiquitin ligase	NM_138287	1.09632e-06	2.6262
224806_PM_at	7706	TRIM25	tripartite motif containing 25	NM_005082	3.08522e-06	2.61214
226459_PM_at	118788	PIK3AP1	phosphoinositide-3-kinase adaptor protein 1	NM_152309 /// XM_005269498 /// XM_005269499 /// XM_011539248 /// XM_011539249	0.000280867	2.5703
228620_PM_at	101927027	LOC101927027	uncharacterized LOC101927027	NR_110204 /// NR_110205 /// NR_110206	0.000230716	2.5595
211379_PM_x_at	8706	B3GALNT1	beta-1,3-N-acetylgalactosaminyltransferase 1 (globoside blood group)	NM_001038628 /// NM_003781 /// NM_033167 /// NM_033168 /// NM_033169 /// XM_005247859 /	0.000120229	2.55257
221766_PM_s_at	55603	FAM46A	family with sequence similarity 46, member A	NM_017633	0.0001513	2.5311
223830_PM_s_at	85363	TRIM5	tripartite motif containing 5	NM_033034 /// NM_033092 /// NM_033093 /// XM_005253183 /// XM_005253184 /// XM_00671835	7.90847e-06	2.52689
209040_PM_s_at	5696	PSMB8	proteasome subunit beta 8	NM_004159 /// NM_148919	0.00051765	2.52539
217933_PM_s_at	51056	LAP3	leucine aminopeptidase 3	NM_015907	2.41187e-05	2.51905
203148_PM_s_at	9830	TRIM14	tripartite motif containing 14	NM_014788 /// NM_033219 /// NM_033220 /// NM_033221 /// XM_005252320 /// XM_006717338 /	7.15152e-05	2.50445
219885_PM_at	55106	SLFN12	schlafen family member 12	NM_001289009 /// NM_018042 /// XM_005257995 /// XM_011524966 /// XM_011524967 /// XR_93	0.000202404	2.48652
223298_PM_s_at	51251	NT5C3A	5'-nucleotidase, cytosolic IIIA	NM_001002009 /// NM_001002010 /// NM_001166118 /// NM_016489 /// XM_011515409	3.59404e-05	2.4844
203568_PM_s_at	10475	TRIM38	tripartite motif containing 38	NM_006355 /// XM_005248799 /// XM_005248800 /// XM_011514232	0.000314709	2.46637
202864_PM_s_at	6672	SP100	SP100 nuclear antigen	NM_001080391 /// NM_001206701 /// NM_001206702 /// NM_001206703 /// NM_001206704 /// NM	1.14111e-05	2.45674
213294_PM_at	5610	EIF2AK2	eukaryotic translation initiation factor 2-alpha kinase 2	NM_001135651 /// NM_001135652 /// NM_002759 /// XM_011532987	3.32107e-05	2.43796
238025_PM_at	197259	MLKL	mixed lineage kinase domain-like	NM_001142497 /// NM_152649 /// XM_005255834 /// XM_011522934 /// XM_011522935 /// XM_01	8.17685e-05	2.43408
214791_PM_at	93349	SP140L	SP140 nuclear body protein-like	NM_001308162 /// NM_001308163 /// NM_138402 /// XM_006712854 /// XM_006712855 /// XM_00	2.88657e-05	2.4095
205842_PM_s_at	3717	JAK2	Janus kinase 2	NM_004972	0.000554291	2.40556
204211_PM_x_at	5610	EIF2AK2	eukaryotic translation initiation factor 2-alpha kinase 2	NM_001135651 /// NM_001135652 /// NM_002759 /// XM_011532987	0.000635829	2.39112
217371_PM_s_at	3600	IL15	interleukin 15	NM_000585 /// NM_172174 /// NM_172175 /// NR_037840	8.92187e-05	2.35624
214022_PM_s_at	8519	IFITM1	interferon induced transmembrane protein 1	NM_003641	0.000142568	2.3453
202863_PM_at	6672	SP100	SP100 nuclear antigen	NM_001080391 /// NM_001206701 /// NM_001206702 /// NM_001206703 /// NM_001206704 /// NM	3.47291e-06	2.30711
242140_PM_at	100507739 /// 105372481	ERVK3-1 /// LOC105372481	endogenous retrovirus group K3, member 1 /// uncharacterized LOC105372481	XR_132660 /// XR_133195 /// XR_919801 /// XR_936128	0.000114517	2.30219
230333_PM_at	---	---	---	---	0.000544528	2.29339
221241_PM_s_at	79370	BCL2L14	BCL2-like 14 (apoptosis facilitator)	NM_030766 /// NM_138722 /// NM_138723 /// NM_138724 /// XM_006719151 /// XM_011520848 /	4.24496e-06	2.27767
232615_PM_at	100996741	LOC100996741	uncharacterized LOC100996741	XR_250844 /// XR_426813 /// XR_917465 /// XR_922103	0.000317817	2.26588
1569030_PM_s_at	51667	NUB1	negative regulator of ubiquitin-like proteins 1	NM_001243351 /// NM_016118 /// XM_005250011 /// XM_011516302 /// XM_011516303 /// XM_01	1.02855e-05	2.26003
231270_PM_at	377677	CA13	carbonic anhydrase XIII	NM_198584	1.78748e-05	2.25917
210219_PM_at	6672	SP100	SP100 nuclear antigen	NM_001080391 /// NM_001206701 /// NM_001206702 /// NM_001206703 /// NM_001206704 /// NM	2.19496e-07	2.2535
241412_PM_at	685	BTC	betacellulin	NM_001316963 /// NM_001729 /// XM_005263190 /// XM_011532211	4.10606e-05	2.24285
221087_PM_s_at	80833	APOL3	apolipoprotein L, 3	NM_014349 /// NM_030644 /// NM_145639 /// NM_145640 /// NM_145641 /// NM_145642 /// NR_	0.000628001	2.23716
219364_PM_at	79132	DHX58	DEXH (Asp-Glu-X-His) box polypeptide 58	NM_024119 /// XM_011525224 /// XR_934548	0.000526407	2.23708
225814_PM_at	54464	XRN1	5'-3' exoribonuclease 1	NM_001042604 /// NM_001282857 /// NM_001282859 /// NM_019001 /// XM_006713673 /// XM_01	0.000633991	2.2345
1559882_PM_at	25939	SAMHD1	SAM domain and HD domain 1	NM_015474 /// XM_005260384 /// XM_011528761	0.000212505	2.21777
227262_PM_at	145864	HAPLN3	hyaluronan and proteoglycan link protein 3	NM_001307952 /// NM_178232 /// XM_011521260 /// XM_011521261 /// XR_243204 /// XR_93175	4.61717e-05	2.21165
207181_PM_s_at	840	CASP7	caspase 7	NM_001227 /// NM_001267056 /// NM_001267057 /// NM_001267058 /// NM_033338 /// NM_03333	0.000138006	2.20149
201601_PM_x_at	8519 /// 10581	IFITM1 /// IFITM2	interferon induced transmembrane protein 1 /// interferon induced transmembrane protein	NM_003641 /// NM_006435	0.000178888	2.19476
1553646_PM_at	139324	HDX	highly divergent homeobox	NM_001177478 /// NM_001177479 /// NM_144657 /// XM_006724619 /// XM_011530862 /// XM_01	5.16335e-05	2.1842
229350_PM_x_at	84875	PARP10	poly(ADP-ribose) polymerase family member 10	NM_032789 /// XM_005251081 /// XM_011517336 /// XR_928358	0.000608151	2.17781
220576_PM_at	80055	PGAP1	post-GPI attachment to proteins 1	NM_024989 /// XM_011511878 /// XM_011511879 /// XM_011511880	0.000522175	2.17248
202912_PM_at	133	ADM	adrenomedullin	NM_001124	0.000520688	2.15341
1565913_PM_at	---	---	---	---	2.18055e-05	2.13283
1556834_PM_at	100652770	DSG2-AS1	DSG2 antisense RNA 1	NR_045216	4.21989e-05	2.13256
1563497_PM_at	29761	USP25	ubiquitin specific peptidase 25	NM_001283041 /// NM_001283042 /// NM_013396 /// XM_005260949 /// XM_006723992 /// XM_01	0.000102027	2.12421
208912_PM_s_at	1267	CNP	2',3'-cyclic nucleotide 3' phosphodiesterase	NM_033133 /// XM_006721701 /// XM_011524340	0.000469388	2.12275
220030_PM_at	55359	STYK1	serine/threonine/tyrosine kinase 1	NM_018423 /// XM_005253417 /// XM_011520736 /// XM_011520737 /// XM_011520738 /// XM_01	7.46557e-05	2.08443
227175_PM_at	4170	MCL1	myeloid cell leukemia 1	NM_001197320 /// NM_021960 /// NM_182763	0.000104431	2.07842
236692_PM_at	---	---	---	---	0.000108077	2.07664
227935_PM_s_at	84333	PCGF5	polycomb group ring finger 5	NM_001256549 /// NM_001257101 /// NM_032373 /// NR_046310 /// NR_046435 /// XM_00671803	0.000279977	2.07339
214056_PM_at	4170	MCL1	myeloid cell leukemia 1	NM_001197320 /// NM_021960 /// NM_182763	1.27139e-05	2.06759
220467_PM_at	---	---	---	---	0.000383772	2.0624
213238_PM_at	57205	ATP10D	ATPase, class V, type 10D	NM_020453 /// XM_005248119 /// XM_005248120 /// XM_011513722 /// XM_011513723 /// XR_92	0.000420251	2.06084
202446_PM_s_at	5359	PLSCR1	phospholipid scramblase 1	NM_021105 /// XM_005247538 /// XM_011512904 /// XM_011512905 /// XM_011512906 /// XM_01	8.23411e-05	2.03152
233632_PM_s_at	54464	XRN1	5'-3' exoribonuclease 1	NM_001042604 /// NM_001282857 /// NM_001282859 /// NM_019001 /// XM_006713673 /// XM_01	0.00031328	2.02234
213051_PM_at	56829	ZC3HAV1	zinc finger CCCH-type, antiviral 1	NM_020119 /// NM_024625 /// XM_005250501 /// XM_011516412	1.35379e-05	1.98793
211012_PM_s_at	5371	PML	promyelocytic leukemia	NM_002675 /// NM_033238 /// NM_033239 /// NM_033240 /// NM_033244 /// NM_033246 /// NM_	1.78213e-05	1.98447
38269_PM_at	25865	PRKD2	protein kinase D2	NM_001079880 /// NM_001079881 /// NM_001079882 /// NM_016457 /// XM_005258716	0.000618869	1.9824
231559_PM_at	4837	NNMT	nicotinamide N-methyltransferase	NM_006169	0.000154913	1.97493
206911_PM_at	7706	TRIM25	tripartite motif containing 25	NM_005082	0.000225853	1.96297
1555785_PM_a_at	54464	XRN1	5'-3' exoribonuclease 1	NM_001042604 /// NM_001282857 /// NM_001282859 /// NM_019001 /// XM_006713673 /// XM_01	5.94663e-05	1.94639
222027_PM_at	64710	NUCKS1	nuclear casein kinase and cyclin-dependent kinase substrate 1	NM_022731 /// XM_005245453	4.47497e-07	1.92446
208991_PM_at	6774	STAT3	signal transducer and activator of transcription 3 (acute-phase response factor)	NM_003150 /// NM_139276 /// NM_213662 /// XM_005257616 /// XM_005257617 /// XM_01152514	1.47437e-05	1.91862
219033_PM_at	79668	PARP8	poly(ADP-ribose) polymerase family member 8	NM_001178055 /// NM_001178056 /// NM_024615 /// XM_005248596 /// XM_011543631 /// XM_01	7.17964e-05	1.90533
1553749_PM_at	143684	FAM76B	family with sequence similarity 76, member B	NM_144664 /// XM_005273775 /// XM_005273776 /// XM_005273777 /// XM_011542610 /// XM_01	0.000120683	1.90489
207983_PM_s_at	10735	STAG2	stromal antigen 2	NM_001042749 /// NM_001042750 /// NM_001042751 /// NM_001282418 /// NM_006603 /// XM_00	2.40033e-05	1.90047
223834_PM_at	29126	CD274	CD274 molecule	NM_001267706 /// NM_001314029 /// NM_014143 /// NR_052005 /// XM_006716759	0.000564376	1.89019
1556643_PM_at	105221694	BISPR	BST2 interferon stimulated positive regulator (non-protein coding)	NR_130765 /// NR_130766	9.8988e-05	1.88147
226407_PM_at	100190939	TPT1-AS1	TPT1 antisense RNA 1	NR_024458	8.54759e-05	1.88078
32069_PM_at	9683	N4BP1	NEDD4 binding protein 1	NM_153029 /// XM_005256262 /// XM_011523482	1.0702e-06	1.87702
227740_PM_at	127933	UHMK1	U2AF homology motif (UHM) kinase 1	NM_001184763 /// NM_144624 /// NM_175866 /// XR_921745	7.08106e-06	1.85955
203728_PM_at	578	BAK1	BCL2-antagonist/killer 1	NM_001188 /// XM_011514779 /// XM_011514780	0.000662504	1.85752
212657_PM_s_at	3557	IL1RN	interleukin 1 receptor antagonist	NM_000577 /// NM_173841 /// NM_173842 /// NM_173843 /// XM_005263661 /// XM_006712497 /	0.000584275	1.85518
203275_PM_at	3660	IRF2	interferon regulatory factor 2	NM_002199 /// XM_005262984 /// XM_005262986 /// XM_011531928 /// XM_011531929	0.000187896	1.84024
222708_PM_s_at	55014	STX17	syntaxin 17	NM_017919 /// XM_011518820 /// XM_011518821 /// XM_011518822 /// XM_011518823 /// XR_92	5.14035e-05	1.83983
210029_PM_at	3620	IDO1	indoleamine 2,3-dioxygenase 1	NM_002164	6.02229e-05	1.8364
236367_PM_at	9887	SMG7	SMG7 nonsense mediated mRNA decay factor	NM_001174061 /// NM_014837 /// NM_173156 /// NM_201568 /// NM_201569 /// XM_005245648 /	0.000387499	1.83036
1566342_PM_at	6648	SOD2	superoxide dismutase 2, mitochondrial	NM_000636 /// NM_001024465 /// NM_001024466	4.40504e-05	1.82705
212420_PM_at	1997	ELF1	E74-like factor 1 (ets domain transcription factor)	NM_001145353 /// NM_172373 /// XM_005266276 /// XM_005266277 /// XM_011534950 /// XM_01	1.6358e-05	1.81746
202238_PM_s_at	4837	NNMT	nicotinamide N-methyltransferase	NM_006169	0.000441278	1.81722
210159_PM_s_at	11074	TRIM31	tripartite motif containing 31	NM_007028 /// NM_052816 /// XM_011514264 /// XM_011514265 /// XM_011514266 /// XM_01154	0.000106734	1.79453
213073_PM_at	23503	ZFYVE26	zinc finger, FYVE domain containing 26	NM_015346 /// XM_006720093 /// XM_011536606 /// XM_011536607 /// XM_011536608 /// XM_01	0.000248653	1.78873
231247_PM_s_at	727820	LOC727820	uncharacterized LOC727820	XR_041980	0.000120374	1.78807
1560128_PM_x_at	441108	C5orf56	chromosome 5 open reading frame 56	NM_001013717 /// NM_001207001 /// NM_001207002 /// NM_001207003 /// NR_045116	0.000755097	1.77937
204820_PM_s_at	10384 /// 11118	BTN3A2 /// BTN3A3	butyrophilin, subfamily 3, member A2 /// butyrophilin, subfamily 3, member A3	NM_001197246 /// NM_001197247 /// NM_001197248 /// NM_001197249 /// NM_001242803 /// NM	0.000146115	1.778
227136_PM_s_at	143384	CACUL1	CDK2-associated, cullin domain 1	NM_153810 /// XM_011539348 /// XR_945608	5.25603e-05	1.77099
225634_PM_at	56829	ZC3HAV1	zinc finger CCCH-type, antiviral 1	NM_020119 /// NM_024625 /// XM_005250501 /// XM_011516412	0.000130914	1.76919
219011_PM_at	57664	PLEKHA4	pleckstrin homology domain containing, family A (phosphoinositide binding specific) mem	NM_001161354 /// NM_020904 /// XM_005259107 /// XM_006723301 /// XM_011527157 /// XM_01	7.6656e-05	1.76375
226220_PM_at	51108	METTL9	methyltransferase like 9	NM_001077180 /// NM_001288659 /// NM_001288660 /// NM_016025 /// XM_011545859 /// XM_01	9.1258e-07	1.76348
213406_PM_at	26118	WSB1	WD repeat and SOCS box containing 1	NM_015626 /// NM_134264 /// NM_134265 /// XM_005257963 /// XM_011524605	0.000201562	1.76282
235003_PM_at	127933	UHMK1	U2AF homology motif (UHM) kinase 1	NM_001184763 /// NM_144624 /// NM_175866 /// XR_921745	4.82409e-06	1.76181
217465_PM_at	10787	NCKAP1	NCK-associated protein 1	NM_013436 /// NM_205842 /// XM_006712200 /// XM_006712201	5.448e-06	1.75468
221917_PM_s_at	2926	GRSF1	G-rich RNA sequence binding factor 1	NM_001098477 /// NM_002092 /// XM_005265681 /// XM_011531897 /// XM_011531898	9.69838e-05	1.75348
229775_PM_s_at	4301	MLLT4	myeloid/lymphoid or mixed-lineage leukemia; translocated to, 4	NM_001040000 /// NM_001040001 /// NM_001207008 /// NM_001291964 /// NM_005936 /// XM_00	0.000240479	1.75208
229421_PM_s_at	54502	RBM47	RNA binding motif protein 47	NM_001098634 /// NM_019027 /// XM_005248103 /// XM_005248107 /// XM_005248108 /// XM_00	2.21252e-08	1.7519
216962_PM_at	84268	RPAIN	RPA interacting protein	NM_001033002 /// NM_001160243 /// NM_001160244 /// NM_001160246 /// NM_001160266 /// NM	0.000441971	1.7517
226401_PM_at	84875	PARP10	poly(ADP-ribose) polymerase family member 10	NM_032789 /// XM_005251081 /// XM_011517336 /// XR_928358	0.000718766	1.74486
226310_PM_at	253260	RICTOR	RPTOR independent companion of MTOR, complex 2	NM_001285439 /// NM_001285440 /// NM_152756 /// XM_006714463 /// XM_011514005 /// XM_01	3.31861e-06	1.74407
228714_PM_at	101927027	LOC101927027	uncharacterized LOC101927027	NR_110204 /// NR_110205 /// NR_110206	0.000205338	1.74376
1552656_PM_s_at	127933	UHMK1	U2AF homology motif (UHM) kinase 1	NM_001184763 /// NM_144624 /// NM_175866 /// XR_921745	2.70819e-05	1.74107
37943_PM_at	23503	ZFYVE26	zinc finger, FYVE domain containing 26	NM_015346 /// XM_006720093 /// XM_011536606 /// XM_011536607 /// XM_011536608 /// XM_01	0.000451635	1.74089
217383_PM_at	5230	PGK1	phosphoglycerate kinase 1	NM_000291	0.000107678	1.73447
212986_PM_s_at	11011	TLK2	tousled-like kinase 2	NM_001112707 /// NM_001284333 /// NM_001284363 /// NM_006852 /// XM_011524215 /// XM_01	0.000145353	1.7336
226898_PM_s_at	6421	SFPQ	splicing factor proline/glutamine-rich	NM_005066 /// XM_005271112 /// XM_005271113 /// XM_005271115 /// XM_011541950	0.000269678	1.73158
202237_PM_at	4837	NNMT	nicotinamide N-methyltransferase	NM_006169	0.000190948	1.73074
203915_PM_at	4283	CXCL9	chemokine (C-X-C motif) ligand 9	NM_002416	0.000320272	1.72227
228610_PM_at	56889	TM9SF3	transmembrane 9 superfamily member 3	NM_020123 /// XM_011539976 /// XM_011539977	0.00016147	1.72194
228248_PM_at	253260	RICTOR	RPTOR independent companion of MTOR, complex 2	NM_001285439 /// NM_001285440 /// NM_152756 /// XM_006714463 /// XM_011514005 /// XM_01	1.04518e-05	1.70906
239005_PM_at	---	---	---	---	0.000251074	1.70125
231876_PM_at	81844	TRIM56	tripartite motif containing 56	NM_030961 /// XM_011516589	0.000120052	1.69283
213469_PM_at	80055	PGAP1	post-GPI attachment to proteins 1	NM_024989 /// XM_011511878 /// XM_011511879 /// XM_011511880	0.000574884	1.68334
201786_PM_s_at	103	ADAR	adenosine deaminase, RNA-specific	NM_001025107 /// NM_001111 /// NM_001193495 /// NM_015840 /// NM_015841 /// XM_00671110	0.000173205	1.68125
214008_PM_at	5756	TWF1	twinfilin actin binding protein 1	NM_001242397 /// NM_002822 /// NM_198974 /// NR_073472 /// NR_073473	9.23478e-05	1.6749
221696_PM_s_at	55359	STYK1	serine/threonine/tyrosine kinase 1	NM_018423 /// XM_005253417 /// XM_011520736 /// XM_011520737 /// XM_011520738 /// XM_01	0.000467765	1.666
204070_PM_at	5920	RARRES3	retinoic acid receptor responder (tazarotene induced) 3	NM_004585	0.000285658	1.6592
220419_PM_s_at	29761	USP25	ubiquitin specific peptidase 25	NM_001283041 /// NM_001283042 /// NM_013396 /// XM_005260949 /// XM_006723992 /// XM_01	3.27574e-07	1.6579
223292_PM_s_at	64960	MRPS15	mitochondrial ribosomal protein S15	NM_031280	7.29489e-05	1.65462
225468_PM_at	219988	PATL1	protein associated with topoisomerase II homolog 1 (yeast)	NM_152716 /// XM_005273833 /// XM_005273834 /// XM_005273835 /// XM_011544811	7.68853e-05	1.64784
202074_PM_s_at	10133	OPTN	optineurin	NM_001008211 /// NM_001008212 /// NM_001008213 /// NM_021980 /// XM_005252336 /// XM_00	0.00064992	1.63847
208992_PM_s_at	6774	STAT3	signal transducer and activator of transcription 3 (acute-phase response factor)	NM_003150 /// NM_139276 /// NM_213662 /// XM_005257616 /// XM_005257617 /// XM_01152514	0.000239785	1.63096
1552370_PM_at	132321	C4orf33	chromosome 4 open reading frame 33	NM_001099783 /// NM_173487 /// XM_005262734 /// XM_005262735 /// XM_011531594 /// XR_93	0.000461334	1.62537
226312_PM_at	253260	RICTOR	RPTOR independent companion of MTOR, complex 2	NM_001285439 /// NM_001285440 /// NM_152756 /// XM_006714463 /// XM_011514005 /// XM_01	9.50257e-07	1.61668
236704_PM_at	101929787	LOC101929787	uncharacterized LOC101929787	XR_917209 /// XR_917210 /// XR_922060 /// XR_922061	0.000443789	1.6165
223925_PM_s_at	136319	MTPN	myotrophin	NM_145808	0.00014664	1.61642
232346_PM_at	388692	LOC388692	uncharacterized LOC388692	NM_001013644 /// NR_027002 /// NR_111933	5.61023e-05	1.60118
213736_PM_at	1329	COX5B	cytochrome c oxidase subunit Vb	NM_001862	3.83565e-05	1.58865
222001_PM_x_at	57234 /// 728855	LINC00623 /// LINC00869	long intergenic non-protein coding RNA 623 /// long intergenic non-protein coding RNA 8	NR_024510 /// NR_024511 /// NR_024584 /// NR_046135 /// NR_046136 /// NR_046137 /// NR_	0.00051314	1.57701
213810_PM_s_at	---	AKIRIN2-AS1	---	---	0.000516701	1.56773
210733_PM_at	---	---	---	---	3.09614e-05	1.56614
209732_PM_at	9976	CLEC2B	C-type lectin domain family 2, member B	NM_005127	0.000615335	1.56603
203689_PM_s_at	2332	FMR1	fragile X mental retardation 1	NM_001185075 /// NM_001185076 /// NM_001185081 /// NM_001185082 /// NM_002024 /// NR_03	0.000323241	1.56058
242139_PM_s_at	100507739 /// 105372481	ERVK3-1 /// LOC105372481	endogenous retrovirus group K3, member 1 /// uncharacterized LOC105372481	XR_132660 /// XR_133195 /// XR_919801 /// XR_936128	1.39879e-05	1.56013
238335_PM_at	134218	DNAJC21	DnaJ (Hsp40) homolog, subfamily C, member 21	NM_001012339 /// NM_194283 /// XM_005248249 /// XM_005248250 /// XM_011513965 /// XM_01	0.000158585	1.55785
226107_PM_at	56913	C1GALT1	core 1 synthase, glycoprotein-N-acetylgalactosamine 3-beta-galactosyltransferase 1	NM_020156 /// XM_005249812 /// XM_011515453 /// XM_011515454 /// XM_011515455 /// XM_01	1.27929e-05	1.5533
229368_PM_s_at	7763	ZFAND5	zinc finger, AN1-type domain 5	NM_001102420 /// NM_001102421 /// NM_001278243 /// NM_001278244 /// NM_001278245 /// NM	0.000384882	1.55029
216841_PM_s_at	6648 /// 100129518	LOC100129518 /// SOD2	uncharacterized LOC100129518 /// superoxide dismutase 2, mitochondrial	NM_000636 /// NM_001024465 /// NM_001024466 /// NR_037166	0.000547636	1.53638
229037_PM_at	140691	TRIM69	tripartite motif containing 69	NM_001301144 /// NM_001301145 /// NM_001301146 /// NM_080745 /// NM_182985	0.000135223	1.53114
208936_PM_x_at	3964	LGALS8	lectin, galactoside-binding, soluble, 8	NM_006499 /// NM_201543 /// NM_201544 /// NM_201545 /// XM_011544188	9.11768e-05	1.53064
204224_PM_s_at	2643	GCH1	GTP cyclohydrolase 1	NM_000161 /// NM_001024024 /// NM_001024070 /// NM_001024071 /// XM_005267530 /// XM_01	0.00069399	1.52779
226083_PM_at	54968	TMEM70	transmembrane protein 70	NM_001040613 /// NM_017866 /// NR_033334	0.000622851	1.52676
204601_PM_at	9683	N4BP1	NEDD4 binding protein 1	NM_153029 /// XM_005256262 /// XM_011523482	0.000535379	1.52664
1554406_PM_a_at	64581	CLEC7A	C-type lectin domain family 7, member A	NM_022570 /// NM_197947 /// NM_197948 /// NM_197949 /// NM_197950 /// NM_197951 /// NM_	0.000566981	1.51061
201960_PM_s_at	23077	MYCBP2	MYC binding protein 2, E3 ubiquitin protein ligase	NM_015057 /// XM_005266299 /// XM_006719779 /// XM_006719780 /// XM_006719781 /// XM_00	9.40673e-05	1.50989
221960_PM_s_at	5862	RAB2A	RAB2A, member RAS oncogene family	NM_001242644 /// NM_002865	7.96406e-05	1.50752
216450_PM_x_at	7184	HSP90B1	heat shock protein 90kDa beta (Grp94), member 1	NM_003299	0.000706795	1.50426
220306_PM_at	54855	FAM46C	family with sequence similarity 46, member C	NM_017709	0.000234891	1.50269
