# Supplementary material for: Cell Cycle Arrest in G2/M Phase Enhances Replication of Interferon-Sensitive Cytoplasmic RNA Viruses via Inhibition of Antiviral Gene Expression
Source: J Virol. 2019 Feb 5;93(4):e01885-18. doi: 10.1128/JVI.01885-18 (PMC6364032; doi:10.1128/JVI.01885-18)
Supplement: Supplemental file 4 [file 1235e10ef95753198bb3e13f59dc8c74_JVI.01885-18-sd004.xlsx]

## Sheet: Colchicine+IFN vs. Colchicine
Table S4. Upregulated differentially expressed genes in the colchicine + IFN versus colchicine comparison are enumerated. Probeset ID, Entrez Gene ID, gene symbol, gene title and RefSeq transcript ID, adjusted p-values and fold change are shown for all upregulated differentially expressed genes.
Probeset_ID	Entrez_Gene	Gene_Symbol	Gene_Title	RefSeq_Transcript_ID	P-value_Colchicine_IFN_vs_Colchicine	Fold-Change_Colchicine_IFN_vs_Colchicine
242625_PM_at	91543	RSAD2	radical S-adenosyl methionine domain containing 2	NM_080657 /// XM_011510414 /// XM_011510415	2.67426e-09	150.849
203153_PM_at	3434	IFIT1	interferon-induced protein with tetratricopeptide repeats 1	NM_001270927 /// NM_001270928 /// NM_001270929 /// NM_001270930 /// NM_001548	3.27872e-09	135.164
226702_PM_at	129607	CMPK2	cytidine monophosphate (UMP-CMP) kinase 2, mitochondrial	NM_001256477 /// NM_001256478 /// NM_207315 /// NR_046236 /// XR_922655 /// XR_922656	5.59992e-11	113.149
213797_PM_at	91543	RSAD2	radical S-adenosyl methionine domain containing 2	NM_080657 /// XM_011510414 /// XM_011510415	6.54132e-10	111.413
213293_PM_s_at	10346	TRIM22	tripartite motif containing 22	NM_001199573 /// NM_006074	3.92816e-09	89.6018
231577_PM_s_at	2633	GBP1	guanylate binding protein 1, interferon-inducible	NM_002053 /// XM_006710573	8.495e-09	80.3781
226757_PM_at	3433	IFIT2	interferon-induced protein with tetratricopeptide repeats 2	NM_001547	4.06313e-08	71.8547
228617_PM_at	54739	XAF1	XIAP associated factor 1	NM_017523 /// NM_199139 /// NR_046396 /// NR_046397 /// NR_046398 /// XM_005256706 ///	9.19555e-09	70.9361
202270_PM_at	2633	GBP1	guanylate binding protein 1, interferon-inducible	NM_002053 /// XM_006710573	7.40902e-09	69.4136
204747_PM_at	3437	IFIT3	interferon-induced protein with tetratricopeptide repeats 3	NM_001031683 /// NM_001289758 /// NM_001289759 /// NM_001549	9.8262e-09	52.5251
226603_PM_at	219285	SAMD9L	sterile alpha motif domain containing 9-like	NM_001303496 /// NM_001303497 /// NM_001303498 /// NM_001303500 /// NM_152703 /// XM_00	1.15869e-08	52.4589
204439_PM_at	10964	IFI44L	interferon-induced protein 44-like	NM_006820 /// XM_005270391 /// XM_005270392 /// XM_005270393 /// XM_006710304 /// XM_01	4.38633e-09	52.2218
217502_PM_at	3433	IFIT2	interferon-induced protein with tetratricopeptide repeats 2	NM_001547	3.26025e-08	49.1954
219211_PM_at	11274	USP18	ubiquitin specific peptidase 18	NM_017414 /// XM_006724074	1.53375e-08	45.238
202269_PM_x_at	2633	GBP1	guanylate binding protein 1, interferon-inducible	NM_002053 /// XM_006710573	2.04531e-07	44.8587
210797_PM_s_at	8638	OASL	2'-5'-oligoadenylate synthetase-like	NM_001261825 /// NM_003733 /// NM_198213	4.55246e-08	42.3898
204415_PM_at	2537	IFI6	interferon, alpha-inducible protein 6	NM_002038 /// NM_022872 /// NM_022873	2.13621e-08	42.1783
202411_PM_at	3429	IFI27	interferon, alpha-inducible protein 27	NM_001130080 /// NM_001288952 /// NM_001288954 /// NM_001288956 /// NM_001288957 /// NM	6.63504e-08	41.4661
206133_PM_at	54739	XAF1	XIAP associated factor 1	NM_017523 /// NM_199139 /// NR_046396 /// NR_046397 /// NR_046398 /// XM_005256706 ///	4.80714e-08	38.5638
214059_PM_at	10561	IFI44	interferon-induced protein 44	NM_006417 /// XM_005270380 /// XM_011540516 /// XM_011540517 /// XR_246226 /// XR_42658	2.68676e-09	35.1194
229450_PM_at	3437	IFIT3	interferon-induced protein with tetratricopeptide repeats 3	NM_001031683 /// NM_001289758 /// NM_001289759 /// NM_001549	5.15789e-09	34.6675
205660_PM_at	8638	OASL	2'-5'-oligoadenylate synthetase-like	NM_001261825 /// NM_003733 /// NM_198213	1.8012e-08	27.8518
214329_PM_x_at	8743	TNFSF10	tumor necrosis factor (ligand) superfamily, member 10	NM_001190942 /// NM_001190943 /// NM_003810 /// NR_033994	7.59066e-07	27.4366
202688_PM_at	8743	TNFSF10	tumor necrosis factor (ligand) superfamily, member 10	NM_001190942 /// NM_001190943 /// NM_003810 /// NR_033994	2.79549e-06	27.1877
205552_PM_s_at	4938	OAS1	2'-5'-oligoadenylate synthetase 1	NM_001032409 /// NM_002534 /// NM_016816 /// XM_006719434 /// XM_011538413 /// XM_01153	4.49548e-08	26.6266
202086_PM_at	4599	MX1	MX dynamin-like GTPase 1	NM_001144925 /// NM_001178046 /// NM_001282920 /// NM_002462 /// XM_005260978 /// XM_00	1.11146e-08	26.2862
204972_PM_at	4939	OAS2	2'-5'-oligoadenylate synthetase 2	NM_001032731 /// NM_002535 /// NM_016817 /// XM_011538415	1.31409e-09	24.8985
235276_PM_at	94240	EPSTI1	epithelial stromal interaction 1 (breast)	NM_001002264 /// NM_033255 /// XM_005266596 /// XM_005266597 /// XM_006719896 /// XM_01	1.76842e-06	24.4787
219863_PM_at	51191	HERC5	HECT and RLD domain containing E3 ubiquitin protein ligase 5	NM_016323 /// XM_011532022 /// XM_011532023	3.98118e-09	23.5518
219691_PM_at	54809	SAMD9	sterile alpha motif domain containing 9	NM_001193307 /// NM_017654	1.42938e-08	23.5403
1559883_PM_s_at	25939	SAMHD1	SAM domain and HD domain 1	NM_015474 /// XM_005260384 /// XM_011528761	3.02808e-07	23.0316
234987_PM_at	25939	SAMHD1	SAM domain and HD domain 1	NM_015474 /// XM_005260384 /// XM_011528761	1.71399e-07	22.3876
1552309_PM_a_at	91624	NEXN	nexilin (F actin binding protein)	NM_001172309 /// NM_144573 /// XM_005271322 /// XM_005271323 /// XM_005271324 /// XM_00	1.29314e-06	21.6437
230036_PM_at	219285	SAMD9L	sterile alpha motif domain containing 9-like	NM_001303496 /// NM_001303497 /// NM_001303498 /// NM_001303500 /// NM_152703 /// XM_00	3.93967e-08	21.5804
214453_PM_s_at	10561	IFI44	interferon-induced protein 44	NM_006417 /// XM_005270380 /// XM_011540516 /// XM_011540517 /// XR_246226 /// XR_42658	1.14961e-09	20.3948
226103_PM_at	91624	NEXN	nexilin (F actin binding protein)	NM_001172309 /// NM_144573 /// XM_005271322 /// XM_005271323 /// XM_005271324 /// XM_00	1.1979e-06	20.2683
235964_PM_x_at	25939	SAMHD1	SAM domain and HD domain 1	NM_015474 /// XM_005260384 /// XM_011528761	5.22747e-08	19.5446
235529_PM_x_at	25939	SAMHD1	SAM domain and HD domain 1	NM_015474 /// XM_005260384 /// XM_011528761	4.41732e-08	18.803
218943_PM_s_at	23586	DDX58	DEAD (Asp-Glu-Ala-Asp) box polypeptide 58	NM_014314	1.22539e-07	18.4929
228607_PM_at	4939	OAS2	2'-5'-oligoadenylate synthetase 2	NM_001032731 /// NM_002535 /// NM_016817 /// XM_011538415	4.91549e-08	17.9314
219352_PM_at	55008	HERC6	HECT and RLD domain containing E3 ubiquitin protein ligase family member 6	NM_001013000 /// NM_001013002 /// NM_001013005 /// NM_001165136 /// NM_017912 /// XM_00	1.48904e-08	17.0146
228531_PM_at	54809	SAMD9	sterile alpha motif domain containing 9	NM_001193307 /// NM_017654	2.35119e-07	16.8966
205569_PM_at	27074	LAMP3	lysosomal-associated membrane protein 3	NM_014398 /// XM_005247360 /// XM_006713586 /// XM_011512688 /// XR_924123 /// XR_92412	7.44296e-07	16.5454
222793_PM_at	23586	DDX58	DEAD (Asp-Glu-Ala-Asp) box polypeptide 58	NM_014314	3.39196e-07	15.661
202869_PM_at	4938	OAS1	2'-5'-oligoadenylate synthetase 1	NM_001032409 /// NM_002534 /// NM_016816 /// XM_006719434 /// XM_011538413 /// XM_01153	8.73655e-09	15.6551
218400_PM_at	4939 /// 4940	OAS2 /// OAS3	2'-5'-oligoadenylate synthetase 2 /// 2'-5'-oligoadenylate synthetase 3	NM_001032731 /// NM_002535 /// NM_006187 /// NM_016817 /// XM_005253889 /// XM_01153841	8.05983e-09	15.5047
204502_PM_at	25939	SAMHD1	SAM domain and HD domain 1	NM_015474 /// XM_005260384 /// XM_011528761	2.79252e-08	14.6972
219209_PM_at	64135	IFIH1	interferon induced, with helicase C domain 1	NM_022168 /// XM_011511628 /// XM_011511629	4.97394e-08	14.5373
202687_PM_s_at	8743	TNFSF10	tumor necrosis factor (ligand) superfamily, member 10	NM_001190942 /// NM_001190943 /// NM_003810 /// NR_033994	6.13653e-06	14.4496
235643_PM_at	219285	SAMD9L	sterile alpha motif domain containing 9-like	NM_001303496 /// NM_001303497 /// NM_001303498 /// NM_001303500 /// NM_152703 /// XM_00	3.54428e-07	13.984
227609_PM_at	94240	EPSTI1	epithelial stromal interaction 1 (breast)	NM_001002264 /// NM_033255 /// XM_005266596 /// XM_005266597 /// XM_006719896 /// XM_01	2.82261e-08	13.4995
209762_PM_x_at	3431	SP110	SP110 nuclear body protein	NM_001185015 /// NM_004509 /// NM_004510 /// NM_080424 /// XM_005246525 /// XM_00671248	1.34831e-08	13.1125
239587_PM_at	7098	TLR3	toll-like receptor 3	NM_003265	3.3738e-07	13.0236
206271_PM_at	7098	TLR3	toll-like receptor 3	NM_003265	1.23118e-08	12.4939
208392_PM_x_at	3431	SP110	SP110 nuclear body protein	NM_001185015 /// NM_004509 /// NM_004510 /// NM_080424 /// XM_005246525 /// XM_00671248	4.54506e-08	11.9032
209761_PM_s_at	3431	SP110	SP110 nuclear body protein	NM_001185015 /// NM_004509 /// NM_004510 /// NM_080424 /// XM_005246525 /// XM_00671248	3.2295e-08	11.689
235157_PM_at	---	---	---	---	5.44332e-08	11.5246
223980_PM_s_at	3431	SP110	SP110 nuclear body protein	NM_001185015 /// NM_004509 /// NM_004510 /// NM_080424 /// XM_005246525 /// XM_00671248	1.83583e-08	11.3817
53720_PM_at	55337	C19orf66	chromosome 19 open reading frame 66	NM_001308277 /// NM_018381 /// XM_011528120 /// XM_011528121 /// XM_011528122 /// XR_93	1.24335e-08	11.3407
218999_PM_at	55281	TMEM140	transmembrane protein 140	NM_018295	6.55318e-09	11.2816
201649_PM_at	9246	UBE2L6	ubiquitin-conjugating enzyme E2L 6	NM_004223 /// NM_198183	8.07875e-07	11.1572
243271_PM_at	---	---	---	---	1.97545e-08	10.9702
242961_PM_x_at	23586	DDX58	DEAD (Asp-Glu-Ala-Asp) box polypeptide 58	NM_014314	4.36766e-08	10.8418
224225_PM_s_at	51513	ETV7	ets variant 7	NM_001207035 /// NM_001207036 /// NM_001207037 /// NM_001207038 /// NM_001207039 /// NM	8.58909e-05	10.7153
203596_PM_s_at	24138	IFIT5	interferon-induced protein with tetratricopeptide repeats 5	NM_012420	1.29041e-08	10.7063
204279_PM_at	5698	PSMB9	proteasome subunit beta 9	NM_002800 /// NM_148954 /// XM_011546317 /// XM_011548065 /// XM_011548455	8.40012e-07	10.0866
208012_PM_x_at	3431	SP110	SP110 nuclear body protein	NM_001185015 /// NM_004509 /// NM_004510 /// NM_080424 /// XM_005246525 /// XM_00671248	4.13735e-08	10.0458
202307_PM_s_at	6890	TAP1	transporter 1, ATP-binding cassette, sub-family B (MDR/TAP)	NM_000593 /// NM_001292022	3.12694e-07	10.0275
206553_PM_at	4939	OAS2	2'-5'-oligoadenylate synthetase 2	NM_001032731 /// NM_002535 /// NM_016817 /// XM_011538415	9.57103e-10	9.81832
225931_PM_s_at	57674	RNF213	ring finger protein 213	NM_001256071 /// NM_020914 /// NM_020954 /// XM_005257545 /// XM_005257546 /// XM_00672	2.09459e-07	9.80393
204994_PM_at	4600	MX2	MX dynamin-like GTPase 2	NM_002463 /// XM_005260983 /// XM_005260984 /// XM_011529571 /// XM_011529572 /// XM_01	2.56581e-06	9.42966
1555464_PM_at	64135	IFIH1	interferon induced, with helicase C domain 1	NM_022168 /// XM_011511628 /// XM_011511629	7.75108e-09	9.29501
226474_PM_at	84166	NLRC5	NLR family, CARD domain containing 5	NM_032206 /// XM_005256193 /// XM_005256194 /// XM_005256195 /// XM_005256196 /// XM_00	4.10749e-06	9.01276
AFFX-HUMISGF3A/M97935_5_at	6772	STAT1	signal transducer and activator of transcription 1	NM_007315 /// NM_139266 /// XM_006712718	5.14029e-06	8.88586
AFFX-HUMISGF3A/M97935_MB_at	6772	STAT1	signal transducer and activator of transcription 1	NM_007315 /// NM_139266 /// XM_006712718	1.57807e-06	8.79037
209969_PM_s_at	6772	STAT1	signal transducer and activator of transcription 1	NM_007315 /// NM_139266 /// XM_006712718	1.21367e-08	8.76382
235061_PM_at	152926	PPM1K	protein phosphatase, Mg2+/Mn2+ dependent, 1K	NM_152542 /// XM_005262775 /// XM_006714111 /// XM_011531669 /// XM_011531670	1.28044e-05	8.66038
228230_PM_at	85441	HELZ2	helicase with zinc finger 2, transcriptional coactivator	NM_001037335 /// NM_033405 /// XM_011529092	1.46692e-06	8.56478
223501_PM_at	10673	TNFSF13B	tumor necrosis factor (ligand) superfamily, member 13b	NM_001145645 /// NM_006573 /// XM_005254029	1.71558e-05	8.51904
223220_PM_s_at	83666	PARP9	poly(ADP-ribose) polymerase family member 9	NM_001146102 /// NM_001146103 /// NM_001146104 /// NM_001146105 /// NM_001146106 /// NM	5.12315e-08	8.4591
223502_PM_s_at	10673	TNFSF13B	tumor necrosis factor (ligand) superfamily, member 13b	NM_001145645 /// NM_006573 /// XM_005254029	1.07844e-05	8.40278
209417_PM_s_at	3430	IFI35	interferon-induced protein 35	NM_005533 /// XM_005257302	1.90756e-06	8.30298
218986_PM_s_at	55601	DDX60	DEAD (Asp-Glu-Ala-Asp) box polypeptide 60	NM_017631 /// XM_011532103 /// XM_011532104	2.8294e-07	8.26107
239979_PM_at	---	---	---	---	2.20735e-06	7.99153
AFFX-HUMISGF3A/M97935_MA_at	6772	STAT1	signal transducer and activator of transcription 1	NM_007315 /// NM_139266 /// XM_006712718	1.93986e-07	7.95865
203595_PM_s_at	24138	IFIT5	interferon-induced protein with tetratricopeptide repeats 5	NM_012420	6.6335e-09	7.91405
208966_PM_x_at	3428	IFI16	interferon, gamma-inducible protein 16	NM_001206567 /// NM_005531 /// XM_005245127 /// XM_006711290 /// XM_011509478	2.25988e-07	7.85052
219684_PM_at	64108	RTP4	receptor (chemosensory) transporter protein 4	NM_022147	0.00029159	7.78302
232666_PM_at	4940	OAS3	2'-5'-oligoadenylate synthetase 3	NM_006187 /// XM_005253889	4.22579e-07	7.76044
203148_PM_s_at	9830	TRIM14	tripartite motif containing 14	NM_014788 /// NM_033219 /// NM_033220 /// NM_033221 /// XM_005252320 /// XM_006717338 /	5.52382e-08	7.61072
219716_PM_at	80830	APOL6	apolipoprotein L, 6	NM_030641 /// XM_011530392	7.35503e-08	7.48613
230314_PM_at	---	---	---	---	4.54947e-07	7.33208
232024_PM_at	26157	GIMAP2	GTPase, IMAP family member 2	NM_015660	1.02268e-06	7.23591
221680_PM_s_at	51513	ETV7	ets variant 7	NM_001207035 /// NM_001207036 /// NM_001207037 /// NM_001207038 /// NM_001207039 /// NM	0.000107475	7.19347
227458_PM_at	29126	CD274	CD274 molecule	NM_001267706 /// NM_001314029 /// NM_014143 /// NR_052005 /// XM_006716759	1.30269e-06	7.17015
228439_PM_at	116071	BATF2	basic leucine zipper transcription factor, ATF-like 2	NM_001300807 /// NM_001300808 /// NM_138456 /// XM_011544750	1.57964e-05	7.11689
208965_PM_s_at	3428	IFI16	interferon, gamma-inducible protein 16	NM_001206567 /// NM_005531 /// XM_005245127 /// XM_006711290 /// XM_011509478	1.58077e-06	7.04767
206332_PM_s_at	3428	IFI16	interferon, gamma-inducible protein 16	NM_001206567 /// NM_005531 /// XM_005245127 /// XM_006711290 /// XM_011509478	1.39618e-07	7.01546
213261_PM_at	9881	TRANK1	tetratricopeptide repeat and ankyrin repeat containing 1	NM_014831 /// XM_006713432 /// XM_011534289 /// XM_011534290 /// XM_011534291 /// XM_01	6.074e-07	6.95125
224701_PM_at	54625	PARP14	poly(ADP-ribose) polymerase family member 14	NM_017554 /// XM_011512928 /// XM_011512929 /// XR_427368	1.29605e-07	6.90414
208436_PM_s_at	3665	IRF7	interferon regulatory factor 7	NM_001572 /// NM_004029 /// NM_004030 /// NM_004031 /// XM_005252906 /// XM_005252907 /	3.26811e-07	6.83463
232155_PM_at	57674	RNF213	ring finger protein 213	NM_001256071 /// NM_020914 /// NM_020954 /// XM_005257545 /// XM_005257546 /// XM_00672	2.12521e-09	6.83246
209546_PM_s_at	8542	APOL1	apolipoprotein L1	NM_001136540 /// NM_001136541 /// NM_003661 /// NM_145343 /// NM_145344 /// XM_00526179	5.84765e-06	6.69866
220104_PM_at	56829	ZC3HAV1	zinc finger CCCH-type, antiviral 1	NM_020119 /// NM_024625 /// XM_005250501 /// XM_011516412	3.2592e-07	6.58257
1557116_PM_at	80830	APOL6	apolipoprotein L, 6	NM_030641 /// XM_011530392	0.00017671	6.56496
205483_PM_s_at	9636	ISG15	ISG15 ubiquitin-like modifier	NM_005101	1.08249e-07	6.49185
225929_PM_s_at	57674	RNF213	ring finger protein 213	NM_001256071 /// NM_020914 /// NM_020954 /// XM_005257545 /// XM_005257546 /// XM_00672	4.78417e-07	6.28195
205801_PM_s_at	25780	RASGRP3	RAS guanyl releasing protein 3 (calcium and DAG-regulated)	NM_001139488 /// NM_015376 /// NM_170672 /// XM_005264246 /// XM_011532746 /// XM_01153	1.83977e-05	6.25518
1557236_PM_at	80830	APOL6	apolipoprotein L, 6	NM_030641 /// XM_011530392	5.05014e-05	6.23834
218429_PM_s_at	55337	C19orf66	chromosome 19 open reading frame 66	NM_001308277 /// NM_018381 /// XM_011528120 /// XM_011528121 /// XM_011528122 /// XR_93	6.68318e-07	6.14158
204249_PM_s_at	4005	LMO2	LIM domain only 2 (rhombotin-like 1)	NM_001142315 /// NM_001142316 /// NM_005574 /// XM_005252921 /// XM_011520101	0.000160839	5.97927
226773_PM_at	152926	PPM1K	protein phosphatase, Mg2+/Mn2+ dependent, 1K	NM_152542 /// XM_005262775 /// XM_006714111 /// XM_011531669 /// XM_011531670	5.86232e-06	5.81634
203610_PM_s_at	10475	TRIM38	tripartite motif containing 38	NM_006355 /// XM_005248799 /// XM_005248800 /// XM_011514232	2.868e-06	5.6236
210985_PM_s_at	6672	SP100	SP100 nuclear antigen	NM_001080391 /// NM_001206701 /// NM_001206702 /// NM_001206703 /// NM_001206704 /// NM	1.72156e-05	5.55952
210218_PM_s_at	6672	SP100	SP100 nuclear antigen	NM_001080391 /// NM_001206701 /// NM_001206702 /// NM_001206703 /// NM_001206704 /// NM	2.14135e-05	5.54103
216020_PM_at	64135	IFIH1	interferon induced, with helicase C domain 1	NM_022168 /// XM_011511628 /// XM_011511629	1.76661e-06	5.49892
1568592_PM_at	140691 /// 100419583	LOC100419583 /// TRIM69	ring finger protein 4 pseudogene /// tripartite motif containing 69	NM_001301144 /// NM_001301145 /// NM_001301146 /// NM_080745 /// NM_182985 /// NR_12537	1.07987e-07	5.4844
204872_PM_at	7091	TLE4	transducin-like enhancer of split 4	NM_001282748 /// NM_001282749 /// NM_001282753 /// NM_001282760 /// NM_007005 /// NR_10	6.74424e-07	5.4358
227807_PM_at	83666	PARP9	poly(ADP-ribose) polymerase family member 9	NM_001146102 /// NM_001146103 /// NM_001146104 /// NM_001146105 /// NM_001146106 /// NM	8.2936e-10	5.34425
204533_PM_at	3627	CXCL10	chemokine (C-X-C motif) ligand 10	NM_001565	6.69735e-05	5.32495
219593_PM_at	51296	SLC15A3	solute carrier family 15 (oligopeptide transporter), member 3	NM_016582 /// NR_027391 /// XM_011545095 /// XR_949960	5.37129e-05	5.32286
AFFX-HUMISGF3A/M97935_3_at	6772	STAT1	signal transducer and activator of transcription 1	NM_007315 /// NM_139266 /// XM_006712718	3.75555e-06	5.29631
203882_PM_at	10379	IRF9	interferon regulatory factor 9	NM_006084	1.0466e-06	5.27185
38241_PM_at	10384	BTN3A3	butyrophilin, subfamily 3, member A3	NM_001242803 /// NM_006994 /// NM_197974	6.82404e-05	5.22447
200887_PM_s_at	6772	STAT1	signal transducer and activator of transcription 1	NM_007315 /// NM_139266 /// XM_006712718	1.56233e-06	5.15746
1555852_PM_at	100507463	PSMB8-AS1	PSMB8 antisense RNA 1 (head to head)	NR_037173 /// NR_037174 /// NR_037175 /// NR_037176	1.70903e-06	5.11042
206693_PM_at	3574	IL7	interleukin 7	NM_000880 /// NM_001199886 /// NM_001199887 /// NM_001199888 /// XM_011517521 /// XM_01	3.0036e-05	5.08029
221432_PM_s_at	81894	SLC25A28	solute carrier family 25 (mitochondrial iron transporter), member 28	NM_031212 /// XM_005270208 /// XM_005270209 /// XM_005270211 /// XM_006718005 /// XM_00	8.58845e-07	5.05218
221653_PM_x_at	23780	APOL2	apolipoprotein L, 2	NM_030882 /// NM_145637 /// XM_011530074 /// XM_011530075 /// XM_011530076 /// XM_01153	3.08993e-05	5.03284
204804_PM_at	6737	TRIM21	tripartite motif containing 21	NM_003141 /// XM_006718283	6.37667e-07	4.96526
228152_PM_s_at	91351	DDX60L	DEAD (Asp-Glu-Ala-Asp) box polypeptide 60-like	NM_001012967 /// NM_001291510 /// XM_005263341 /// XM_005263342 /// XM_005263343 /// XM	1.51097e-07	4.83165
230405_PM_at	441108	C5orf56	chromosome 5 open reading frame 56	NM_001013717 /// NM_001207001 /// NM_001207002 /// NM_001207003 /// NR_045116	6.21294e-07	4.80893
232375_PM_at	---	---	---	---	1.51227e-05	4.77904
213361_PM_at	23424	TDRD7	tudor domain containing 7	NM_001302884 /// NM_014290 /// XM_006717026 /// XM_011518424 /// XR_929741	1.06288e-06	4.77362
214022_PM_s_at	8519	IFITM1	interferon induced transmembrane protein 1	NM_003641	6.159e-07	4.76545
226459_PM_at	118788	PIK3AP1	phosphoinositide-3-kinase adaptor protein 1	NM_152309 /// XM_005269498 /// XM_005269499 /// XM_011539248 /// XM_011539249	3.26492e-06	4.74102
211368_PM_s_at	834	CASP1	caspase 1	NM_001223 /// NM_001257118 /// NM_001257119 /// NM_033292 /// NM_033293 /// NM_033294 /	0.000250033	4.72475
209040_PM_s_at	5696	PSMB8	proteasome subunit beta 8	NM_004159 /// NM_148919	5.92215e-06	4.70646
205170_PM_at	6773	STAT2	signal transducer and activator of transcription 2	NM_005419 /// NM_198332 /// XM_005269110 /// XM_005269111 /// XM_011538697 /// XM_01153	5.8113e-06	4.67948
242020_PM_s_at	81030	ZBP1	Z-DNA binding protein 1	NM_001160417 /// NM_001160418 /// NM_001160419 /// NM_030776 /// XM_011529057 /// XM_01	0.000309724	4.62325
242907_PM_at	2634	GBP2	guanylate binding protein 2, interferon-inducible	NM_004120	0.000680012	4.56456
224973_PM_at	55603	FAM46A	family with sequence similarity 46, member A	NM_017633	1.04823e-05	4.56067
221044_PM_s_at	53840 /// 445372	TRIM34 /// TRIM6-TRIM34	tripartite motif containing 34 /// TRIM6-TRIM34 readthrough	NM_001003819 /// NM_001003827 /// NM_021616 /// NM_130389 /// NM_130390	5.39902e-07	4.46567
225636_PM_at	6773	STAT2	signal transducer and activator of transcription 2	NM_005419 /// NM_198332 /// XM_005269110 /// XM_005269111 /// XM_011538697 /// XM_01153	2.38734e-09	4.4343
225076_PM_s_at	57169	ZNFX1	zinc finger, NFX1-type containing 1	NM_021035 /// XM_006723836 /// XM_011528924	7.08302e-08	4.42979
237105_PM_at	101927027	LOC101927027	uncharacterized LOC101927027	NR_110204 /// NR_110205 /// NR_110206	3.81966e-08	4.35463
223192_PM_at	81894	SLC25A28	solute carrier family 25 (mitochondrial iron transporter), member 28	NM_031212 /// XM_005270208 /// XM_005270209 /// XM_005270211 /// XM_006718005 /// XM_00	1.7797e-06	4.33138
1552623_PM_at	84941	HSH2D	hematopoietic SH2 domain containing	NM_001291274 /// NM_032855 /// NR_111903 /// NR_111904 /// XM_011528386 /// XM_01152838	8.96474e-05	4.23845
201601_PM_x_at	8519 /// 10581	IFITM1 /// IFITM2	interferon induced transmembrane protein 1 /// interferon induced transmembrane protein	NM_003641 /// NM_006435	8.38944e-07	4.18544
210705_PM_s_at	85363	TRIM5	tripartite motif containing 5	NM_033034 /// NM_033092 /// NM_033093 /// XM_005253183 /// XM_005253184 /// XM_00671835	5.43523e-05	4.15329
1555491_PM_a_at	55337	C19orf66	chromosome 19 open reading frame 66	NM_001308277 /// NM_018381 /// XM_011528120 /// XM_011528121 /// XM_011528122 /// XR_93	3.30605e-05	4.15126
207375_PM_s_at	3601	IL15RA	interleukin 15 receptor, alpha	NM_001243539 /// NM_001256765 /// NM_002189 /// NM_172200 /// NR_046362 /// XM_01151946	0.00029613	4.1138
233092_PM_s_at	101060157	LOC101060157	uncharacterized LOC101060157	NM_001145711 /// XM_006709929	0.000428904	4.10471
1552703_PM_s_at	834 /// 114769	CARD16 /// CASP1	caspase recruitment domain family, member 16 /// caspase 1	NM_001017534 /// NM_001223 /// NM_001257118 /// NM_001257119 /// NM_033292 /// NM_03329	0.000166483	4.07833
218543_PM_s_at	64761	PARP12	poly(ADP-ribose) polymerase family member 12	NM_022750 /// NR_130117 /// XM_005250038 /// XM_005250039 /// XM_005250040 /// XM_01151	5.35607e-07	4.04192
238725_PM_at	3659	IRF1	interferon regulatory factor 1	NM_002198 /// XM_011543378 /// XM_011543379 /// XR_427711	1.3999e-05	4.03928
217933_PM_s_at	51056	LAP3	leucine aminopeptidase 3	NM_015907	4.57696e-07	4.02524
225973_PM_at	6891	TAP2	transporter 2, ATP-binding cassette, sub-family B (MDR/TAP)	NM_000544 /// NM_001290043 /// NM_018833	3.49244e-05	4.00925
1553055_PM_a_at	162394	SLFN5	schlafen family member 5	NM_144975 /// XM_005257934	2.97135e-05	3.89898
223434_PM_at	2635	GBP3	guanylate binding protein 3	NM_018284 /// XM_005270741 /// XM_005270742 /// XM_005270743 /// XM_006710574 /// XM_01	6.89171e-06	3.86618
219364_PM_at	79132	DHX58	DEXH (Asp-Glu-X-His) box polypeptide 58	NM_024119 /// XM_011525224 /// XR_934548	6.01834e-06	3.84529
236285_PM_at	113730	KLHDC7B	kelch domain containing 7B	NM_138433	4.82078e-06	3.83359
225291_PM_at	87178	PNPT1	polyribonucleotide nucleotidyltransferase 1	NM_033109 /// XM_005264629 /// XM_011533142	1.45619e-07	3.80867
244163_PM_at	10371	SEMA3A	sema domain, immunoglobulin domain (Ig), short basic domain, secreted, (semaphorin) 3A	NM_006080 /// XM_005250110 /// XM_005250111 /// XM_006715839 /// XM_011515734 /// XM_01	0.000188449	3.79041
224215_PM_s_at	28514	DLL1	delta-like 1 (Drosophila)	NM_005618 /// XM_005266934 /// XM_006725014 /// XM_011535758 /// XM_011546480	1.64459e-06	3.76844
202531_PM_at	3659	IRF1	interferon regulatory factor 1	NM_002198 /// XM_011543378 /// XM_011543379 /// XR_427711	7.37705e-07	3.71662
229350_PM_x_at	84875	PARP10	poly(ADP-ribose) polymerase family member 10	NM_032789 /// XM_005251081 /// XM_011517336 /// XR_928358	7.36669e-06	3.65828
203567_PM_s_at	10475	TRIM38	tripartite motif containing 38	NM_006355 /// XM_005248799 /// XM_005248800 /// XM_011514232	1.9334e-05	3.64352
228150_PM_at	89866	SEC16B	SEC16 homolog B, endoplasmic reticulum export factor	NM_033127	4.37636e-05	3.61223
209970_PM_x_at	834	CASP1	caspase 1	NM_001223 /// NM_001257118 /// NM_001257119 /// NM_033292 /// NM_033293 /// NM_033294 /	0.00118682	3.58783
225540_PM_at	4133	MAP2	microtubule associated protein 2	NM_001039538 /// NM_002374 /// NM_031845 /// NM_031846 /// NM_031847 /// XM_005246555 /	0.000599224	3.50177
213294_PM_at	5610	EIF2AK2	eukaryotic translation initiation factor 2-alpha kinase 2	NM_001135651 /// NM_001135652 /// NM_002759 /// XM_011532987	1.35874e-06	3.42382
222512_PM_at	51667	NUB1	negative regulator of ubiquitin-like proteins 1	NM_001243351 /// NM_016118 /// XM_005250011 /// XM_011516302 /// XM_011516303 /// XM_01	4.41874e-05	3.42227
208912_PM_s_at	1267	CNP	2',3'-cyclic nucleotide 3' phosphodiesterase	NM_033133 /// XM_006721701 /// XM_011524340	6.56457e-06	3.40641
1557078_PM_at	162394	SLFN5	schlafen family member 5	NM_144975 /// XM_005257934	9.48571e-06	3.37913
225415_PM_at	151636	DTX3L	deltex 3 like, E3 ubiquitin ligase	NM_138287	8.51566e-08	3.37227
204821_PM_at	10384	BTN3A3	butyrophilin, subfamily 3, member A3	NM_001242803 /// NM_006994 /// NM_197974	4.11741e-05	3.37155
1559585_PM_at	91351	DDX60L	DEAD (Asp-Glu-Ala-Asp) box polypeptide 60-like	NM_001012967 /// NM_001291510 /// XM_005263341 /// XM_005263342 /// XM_005263343 /// XM	4.59483e-08	3.35248
205992_PM_s_at	3600	IL15	interleukin 15	NM_000585 /// NM_172174 /// NM_172175 /// NR_037840	9.91091e-06	3.32343
1553646_PM_at	139324	HDX	highly divergent homeobox	NM_001177478 /// NM_001177479 /// NM_144657 /// XM_006724619 /// XM_011530862 /// XM_01	9.0041e-07	3.31415
235331_PM_x_at	84333	PCGF5	polycomb group ring finger 5	NM_001256549 /// NM_001257101 /// NM_032373 /// NR_046310 /// NR_046435 /// XM_00671803	1.89845e-05	3.30919
216565_PM_x_at	---	---	---	---	1.0274e-05	3.27501
205875_PM_s_at	11277	TREX1	three prime repair exonuclease 1	NM_007248 /// NM_016381 /// NM_033627 /// NM_033628 /// NM_033629	8.90937e-07	3.24688
226725_PM_at	162394	SLFN5	schlafen family member 5	NM_144975 /// XM_005257934	0.000626508	3.22433
221766_PM_s_at	55603	FAM46A	family with sequence similarity 46, member A	NM_017633	1.5342e-05	3.20776
241916_PM_at	---	---	---	---	0.000296642	3.20694
206503_PM_x_at	5371	PML	promyelocytic leukemia	NM_002675 /// NM_033238 /// NM_033239 /// NM_033240 /// NM_033244 /// NM_033246 /// NM_	0.000791791	3.20143
227935_PM_s_at	84333	PCGF5	polycomb group ring finger 5	NM_001256549 /// NM_001257101 /// NM_032373 /// NR_046310 /// NR_046435 /// XM_00671803	4.48286e-06	3.1791
203147_PM_s_at	9830	TRIM14	tripartite motif containing 14	NM_014788 /// NM_033219 /// NM_033220 /// NM_033221 /// XM_005252320 /// XM_006717338 /	1.92659e-05	3.16605
243999_PM_at	162394	SLFN5	schlafen family member 5	NM_144975 /// XM_005257934	0.000151878	3.16471
202864_PM_s_at	6672	SP100	SP100 nuclear antigen	NM_001080391 /// NM_001206701 /// NM_001206702 /// NM_001206703 /// NM_001206704 /// NM	8.48961e-07	3.15312
223298_PM_s_at	51251	NT5C3A	5'-nucleotidase, cytosolic IIIA	NM_001002009 /// NM_001002010 /// NM_001166118 /// NM_016489 /// XM_011515409	3.17842e-06	3.14971
205073_PM_at	1573	CYP2J2	cytochrome P450, family 2, subfamily J, polypeptide 2	NM_000775 /// XR_246240 /// XR_946558	4.94851e-05	3.13297
236106_PM_at	---	---	---	---	0.000502357	3.12356
228620_PM_at	101927027	LOC101927027	uncharacterized LOC101927027	NR_110204 /// NR_110205 /// NR_110206	3.21551e-05	3.12181
238743_PM_at	---	---	---	---	1.54756e-05	3.1208
206011_PM_at	834	CASP1	caspase 1	NM_001223 /// NM_001257118 /// NM_001257119 /// NM_033292 /// NM_033293 /// NM_033294 /	0.00167229	3.0835
204211_PM_x_at	5610	EIF2AK2	eukaryotic translation initiation factor 2-alpha kinase 2	NM_001135651 /// NM_001135652 /// NM_002759 /// XM_011532987	6.15568e-05	3.06735
214791_PM_at	93349	SP140L	SP140 nuclear body protein-like	NM_001308162 /// NM_001308163 /// NM_138402 /// XM_006712854 /// XM_006712855 /// XM_00	2.35876e-06	3.05732
229288_PM_at	2045	EPHA7	EPH receptor A7	NM_001288629 /// NM_001288630 /// NM_004440 /// XM_005248669 /// XM_005248671	0.000391687	3.05573
233632_PM_s_at	54464	XRN1	5'-3' exoribonuclease 1	NM_001042604 /// NM_001282857 /// NM_001282859 /// NM_019001 /// XM_006713673 /// XM_01	5.15678e-06	3.05126
1556643_PM_at	105221694	BISPR	BST2 interferon stimulated positive regulator (non-protein coding)	NR_130765 /// NR_130766	5.6487e-07	3.04736
221816_PM_s_at	51131	PHF11	PHD finger protein 11	NM_001040443 /// NM_001040444 /// NM_016119 /// XM_005266417 /// XM_006719828 /// XM_00	4.94783e-07	3.04556
211012_PM_s_at	5371	PML	promyelocytic leukemia	NM_002675 /// NM_033238 /// NM_033239 /// NM_033240 /// NM_033244 /// NM_033246 /// NM_	1.73897e-07	3.04345
213238_PM_at	57205	ATP10D	ATPase, class V, type 10D	NM_020453 /// XM_005248119 /// XM_005248120 /// XM_011513722 /// XM_011513723 /// XR_92	9.1943e-06	3.04186
225814_PM_at	54464	XRN1	5'-3' exoribonuclease 1	NM_001042604 /// NM_001282857 /// NM_001282859 /// NM_019001 /// XM_006713673 /// XM_01	3.58106e-05	3.02688
242752_PM_at	152926	PPM1K	protein phosphatase, Mg2+/Mn2+ dependent, 1K	NM_152542 /// XM_005262775 /// XM_006714111 /// XM_011531669 /// XM_011531670	0.000343265	3.0114
222859_PM_s_at	27071	DAPP1	dual adaptor of phosphotyrosine and 3-phosphoinositides	NM_001306151 /// NM_014395 /// XM_011531840 /// XM_011531841 /// XM_011531842 /// XM_01	0.000109703	3.00221
224175_PM_s_at	53840 /// 445372	TRIM34 /// TRIM6-TRIM34	tripartite motif containing 34 /// TRIM6-TRIM34 readthrough	NM_001003819 /// NM_001003827 /// NM_021616 /// NM_130389 /// NM_130390	0.000128212	3.00003
210362_PM_x_at	5371	PML	promyelocytic leukemia	NM_002675 /// NM_033238 /// NM_033239 /// NM_033240 /// NM_033244 /// NM_033246 /// NM_	0.000177581	2.99564
235508_PM_at	5371	PML	promyelocytic leukemia	NM_002675 /// NM_033238 /// NM_033239 /// NM_033240 /// NM_033244 /// NM_033246 /// NM_	7.61095e-07	2.97389
204820_PM_s_at	10384 /// 11118	BTN3A2 /// BTN3A3	butyrophilin, subfamily 3, member A2 /// butyrophilin, subfamily 3, member A3	NM_001197246 /// NM_001197247 /// NM_001197248 /// NM_001197249 /// NM_001242803 /// NM	4.96728e-07	2.95809
205771_PM_s_at	9465	AKAP7	A kinase (PRKA) anchor protein 7	NM_004842 /// NM_016377 /// NM_138633 /// XM_005267228 /// XM_005267229 /// XM_00671561	8.46481e-05	2.92536
229996_PM_s_at	84333	PCGF5	polycomb group ring finger 5	NM_001256549 /// NM_001257101 /// NM_032373 /// NR_046310 /// NR_046435 /// XM_00671803	0.000322299	2.9173
244353_PM_s_at	154091	SLC2A12	solute carrier family 2 (facilitated glucose transporter), member 12	NM_145176 /// XM_006715349	9.03484e-05	2.91726
202863_PM_at	6672	SP100	SP100 nuclear antigen	NM_001080391 /// NM_001206701 /// NM_001206702 /// NM_001206703 /// NM_001206704 /// NM	2.52829e-07	2.90011
217371_PM_s_at	3600	IL15	interleukin 15	NM_000585 /// NM_172174 /// NM_172175 /// NR_037840	9.58402e-06	2.89466
1555785_PM_a_at	54464	XRN1	5'-3' exoribonuclease 1	NM_001042604 /// NM_001282857 /// NM_001282859 /// NM_019001 /// XM_006713673 /// XM_01	8.44998e-07	2.85181
228304_PM_at	375287	RBM43	RNA binding motif protein 43	NM_198557 /// XM_011511146	3.13217e-05	2.8205
38269_PM_at	25865	PRKD2	protein kinase D2	NM_001079880 /// NM_001079881 /// NM_001079882 /// NM_016457 /// XM_005258716	1.66224e-05	2.81325
207181_PM_s_at	840	CASP7	caspase 7	NM_001227 /// NM_001267056 /// NM_001267057 /// NM_001267058 /// NM_033338 /// NM_03333	9.80791e-06	2.81179
201641_PM_at	684	BST2	bone marrow stromal cell antigen 2	NM_004335	0.000932626	2.80624
1563075_PM_s_at	---	---	---	---	0.000221967	2.79234
230383_PM_x_at	162394	SLFN5	schlafen family member 5	NM_144975 /// XM_005257934	0.000686608	2.7913
218901_PM_at	57088	PLSCR4	phospholipid scramblase 4	NM_001128304 /// NM_001128305 /// NM_001128306 /// NM_001177304 /// NM_020353 /// XM_00	0.000412008	2.77228
219885_PM_at	55106	SLFN12	schlafen family member 12	NM_001289009 /// NM_018042 /// XM_005257995 /// XM_011524966 /// XM_011524967 /// XR_93	5.25251e-05	2.76795
211013_PM_x_at	5371	PML	promyelocytic leukemia	NM_002675 /// NM_033238 /// NM_033239 /// NM_033240 /// NM_033244 /// NM_033246 /// NM_	0.000844548	2.75999
37943_PM_at	23503	ZFYVE26	zinc finger, FYVE domain containing 26	NM_015346 /// XM_006720093 /// XM_011536606 /// XM_011536607 /// XM_011536608 /// XM_01	2.44735e-06	2.74852
202659_PM_at	5699	PSMB10	proteasome subunit beta 10	NM_002801	0.000194479	2.74627
1569566_PM_at	23216 /// 105374407	LOC105374407 /// TBC1D1	uncharacterized LOC105374407 /// TBC1 (tre-2/USP6, BUB2, cdc16) domain family, member 1	NM_001253912 /// NM_001253913 /// NM_001253914 /// NM_001253915 /// NM_015173 /// XM_00	0.00136374	2.73
200628_PM_s_at	7453	WARS	tryptophanyl-tRNA synthetase	NM_004184 /// NM_173701 /// NM_213645 /// NM_213646 /// XM_005268044 /// XM_006720249 /	0.00032048	2.72704
209282_PM_at	25865	PRKD2	protein kinase D2	NM_001079880 /// NM_001079881 /// NM_001079882 /// NM_016457 /// XM_005258716	0.00123446	2.72409
242060_PM_x_at	51131	PHF11	PHD finger protein 11	NM_001040443 /// NM_001040444 /// NM_016119 /// XM_005266417 /// XM_006719828 /// XM_00	0.000142258	2.72291
234332_PM_at	51667	NUB1	negative regulator of ubiquitin-like proteins 1	NM_001243351 /// NM_016118 /// XM_005250011 /// XM_011516302 /// XM_011516303 /// XM_01	0.000440501	2.71241
225344_PM_at	135112	NCOA7	nuclear receptor coactivator 7	NM_001122842 /// NM_001199619 /// NM_001199620 /// NM_001199621 /// NM_001199622 /// NM	0.000177464	2.71016
1554508_PM_at	118788	PIK3AP1	phosphoinositide-3-kinase adaptor protein 1	NM_152309 /// XM_005269498 /// XM_005269499 /// XM_011539248 /// XM_011539249	0.000616049	2.69432
211812_PM_s_at	8706	B3GALNT1	beta-1,3-N-acetylgalactosaminyltransferase 1 (globoside blood group)	NM_001038628 /// NM_003781 /// NM_033167 /// NM_033168 /// NM_033169 /// XM_005247859 /	8.96952e-05	2.65698
219062_PM_s_at	54877	ZCCHC2	zinc finger, CCHC domain containing 2	NM_017742 /// NR_126534 /// XM_006722493 /// XM_011526044 /// XR_245462	0.00111979	2.63067
226326_PM_at	84333	PCGF5	polycomb group ring finger 5	NM_001256549 /// NM_001257101 /// NM_032373 /// NR_046310 /// NR_046435 /// XM_00671803	0.000224291	2.6272
203568_PM_s_at	10475	TRIM38	tripartite motif containing 38	NM_006355 /// XM_005248799 /// XM_005248800 /// XM_011514232	0.000117572	2.62505
239582_PM_at	5371	PML	promyelocytic leukemia	NM_002675 /// NM_033238 /// NM_033239 /// NM_033240 /// NM_033244 /// NM_033246 /// NM_	0.00152633	2.61706
204070_PM_at	5920	RARRES3	retinoic acid receptor responder (tazarotene induced) 3	NM_004585	1.12336e-06	2.58532
1569030_PM_s_at	51667	NUB1	negative regulator of ubiquitin-like proteins 1	NM_001243351 /// NM_016118 /// XM_005250011 /// XM_011516302 /// XM_011516303 /// XM_01	1.67719e-06	2.58338
204698_PM_at	3669	ISG20	interferon stimulated exonuclease gene 20kDa	NM_001303233 /// NM_001303234 /// NM_001303235 /// NM_001303236 /// NM_001303237 /// NM	0.00125547	2.56695
202145_PM_at	4061	LY6E	lymphocyte antigen 6 complex, locus E	NM_001127213 /// NM_002346	0.00126666	2.5523
232549_PM_at	54033	RBM11	RNA binding motif protein 11	NM_144770 /// XM_005260996 /// XM_005260997 /// XM_005260998 /// XM_006724017 /// XM_01	0.00118509	2.54249
221245_PM_s_at	7855	FZD5	frizzled class receptor 5	NM_003468 /// NM_030804	1.54799e-05	2.52745
200904_PM_at	3133	HLA-E	major histocompatibility complex, class I, E	NM_005516	0.00107748	2.51765
211379_PM_x_at	8706	B3GALNT1	beta-1,3-N-acetylgalactosaminyltransferase 1 (globoside blood group)	NM_001038628 /// NM_003781 /// NM_033167 /// NM_033168 /// NM_033169 /// XM_005247859 /	8.10609e-05	2.51751
217604_PM_at	---	---	---	---	0.00073469	2.51286
202446_PM_s_at	5359	PLSCR1	phospholipid scramblase 1	NM_021105 /// XM_005247538 /// XM_011512904 /// XM_011512905 /// XM_011512906 /// XM_01	6.1629e-06	2.5041
232253_PM_at	441108	C5orf56	chromosome 5 open reading frame 56	NM_001013717 /// NM_001207001 /// NM_001207002 /// NM_001207003 /// NR_045116	2.90026e-05	2.50025
201315_PM_x_at	10581	IFITM2	interferon induced transmembrane protein 2	NM_006435	2.21774e-05	2.49702
200629_PM_at	7453	WARS	tryptophanyl-tRNA synthetase	NM_004184 /// NM_173701 /// NM_213645 /// NM_213646 /// XM_005268044 /// XM_006720249 /	0.00134881	2.49154
203275_PM_at	3660	IRF2	interferon regulatory factor 2	NM_002199 /// XM_005262984 /// XM_005262986 /// XM_011531928 /// XM_011531929	4.64935e-06	2.48933
33304_PM_at	3669	ISG20	interferon stimulated exonuclease gene 20kDa	NM_001303233 /// NM_001303234 /// NM_001303235 /// NM_001303236 /// NM_001303237 /// NM	0.000973644	2.46562
216997_PM_x_at	7091	TLE4	transducin-like enhancer of split 4	NM_001282748 /// NM_001282749 /// NM_001282753 /// NM_001282760 /// NM_007005 /// NR_10	7.82464e-05	2.45537
235056_PM_at	2120	ETV6	ets variant 6	NM_001987 /// XM_011520607 /// XM_011520608 /// XM_011520609 /// XM_011520610 /// XM_01	1.44066e-05	2.44933
205739_PM_x_at	51427	ZNF107	zinc finger protein 107	NM_001013746 /// NM_001282359 /// NM_001282360 /// NM_016220 /// NR_104148 /// NR_10414	6.33632e-05	2.44121
231807_PM_at	56243	KIAA1217	KIAA1217	NM_001098500 /// NM_001098501 /// NM_001282767 /// NM_001282768 /// NM_001282769 /// NM	7.47501e-05	2.43756
201786_PM_s_at	103	ADAR	adenosine deaminase, RNA-specific	NM_001025107 /// NM_001111 /// NM_001193495 /// NM_015840 /// NM_015841 /// XM_00671110	1.65171e-06	2.38611
209640_PM_at	5371	PML	promyelocytic leukemia	NM_002675 /// NM_033238 /// NM_033239 /// NM_033240 /// NM_033244 /// NM_033246 /// NM_	0.00117015	2.37877
205773_PM_at	22849	CPEB3	cytoplasmic polyadenylation element binding protein 3	NM_001178137 /// NM_014912 /// XM_005269630 /// XM_006717714 /// XM_006717715 /// XM_01	0.000770606	2.37799
209124_PM_at	4615	MYD88	myeloid differentiation primary response 88	NM_001172566 /// NM_001172567 /// NM_001172568 /// NM_001172569 /// NM_002468 /// XM_00	0.000150466	2.37798
225710_PM_at	59345	GNB4	guanine nucleotide binding protein (G protein), beta polypeptide 4	NM_021629 /// XM_005247692 /// XM_006713721 /// XM_011513061	5.00663e-05	2.36254
228468_PM_at	84930	MASTL	microtubule associated serine/threonine kinase-like	NM_001172303 /// NM_001172304 /// NM_032844 /// XM_005252630 /// XM_005252631 /// XM_00	0.000100699	2.36116
1568609_PM_s_at	57234 /// 388685 /// 388692 /// 728855 /// 103091866	LINC00623 /// LINC00869 /// LINC01138 /// LOC103091866 /// LOC388692	long intergenic non-protein coding RNA 623 /// long intergenic non-protein coding RNA 8	NM_001013644 /// NM_207400 /// NR_024510 /// NR_024511 /// NR_024584 /// NR_027002 ///	1.51275e-05	2.35383
213073_PM_at	23503	ZFYVE26	zinc finger, FYVE domain containing 26	NM_015346 /// XM_006720093 /// XM_011536606 /// XM_011536607 /// XM_011536608 /// XM_01	8.30361e-06	2.32097
218776_PM_s_at	80021	TMEM62	transmembrane protein 62	NM_024956 /// XM_005254682 /// XM_005254683 /// XM_005254684 /// XM_011522071 /// XM_01	0.000264152	2.3179
220467_PM_at	---	---	---	---	7.90309e-05	2.31244
201422_PM_at	10437	IFI30	interferon, gamma-inducible protein 30	NM_006332	0.00011375	2.30857
238025_PM_at	197259	MLKL	mixed lineage kinase domain-like	NM_001142497 /// NM_152649 /// XM_005255834 /// XM_011522934 /// XM_011522935 /// XM_01	8.35214e-05	2.29289
212380_PM_at	23070	CMTR1	cap methyltransferase 1	NM_015050 /// XM_005248955 /// XM_006715028 /// XR_926121	1.77294e-05	2.28328
213051_PM_at	56829	ZC3HAV1	zinc finger CCCH-type, antiviral 1	NM_020119 /// NM_024625 /// XM_005250501 /// XM_011516412	1.77026e-06	2.27507
229194_PM_at	84333	PCGF5	polycomb group ring finger 5	NM_001256549 /// NM_001257101 /// NM_032373 /// NR_046310 /// NR_046435 /// XM_00671803	0.000117501	2.26908
1552370_PM_at	132321	C4orf33	chromosome 4 open reading frame 33	NM_001099783 /// NM_173487 /// XM_005262734 /// XM_005262735 /// XM_011531594 /// XR_93	5.20229e-06	2.25141
225634_PM_at	56829	ZC3HAV1	zinc finger CCCH-type, antiviral 1	NM_020119 /// NM_024625 /// XM_005250501 /// XM_011516412	4.91787e-06	2.24171
210219_PM_at	6672	SP100	SP100 nuclear antigen	NM_001080391 /// NM_001206701 /// NM_001206702 /// NM_001206703 /// NM_001206704 /// NM	1.32959e-07	2.23743
219033_PM_at	79668	PARP8	poly(ADP-ribose) polymerase family member 8	NM_001178055 /// NM_001178056 /// NM_024615 /// XM_005248596 /// XM_011543631 /// XM_01	7.20803e-06	2.23585
231876_PM_at	81844	TRIM56	tripartite motif containing 56	NM_030961 /// XM_011516589	2.38642e-06	2.23236
236692_PM_at	---	---	---	---	3.12168e-05	2.23095
233575_PM_s_at	7091	TLE4	transducin-like enhancer of split 4	NM_001282748 /// NM_001282749 /// NM_001282753 /// NM_001282760 /// NM_007005 /// NR_10	3.34092e-05	2.22513
223849_PM_s_at	4343	MOV10	Mov10 RISC complex RNA helicase	NM_001130079 /// NM_001286072 /// NM_020963 /// XM_005270868 /// XM_005270869 /// XM_00	2.24995e-05	2.22469
231270_PM_at	377677	CA13	carbonic anhydrase XIII	NM_198584	1.21931e-05	2.22408
203964_PM_at	9111	NMI	N-myc (and STAT) interactor	NM_004688 /// XM_005246941	3.11119e-05	2.21848
212203_PM_x_at	10410	IFITM3	interferon induced transmembrane protein 3	NM_021034 /// NR_049759	1.0792e-06	2.21473
226040_PM_at	81844	TRIM56	tripartite motif containing 56	NM_030961 /// XM_011516589	0.000209482	2.21016
241956_PM_at	---	---	---	---	6.243e-05	2.20922
32069_PM_at	9683	N4BP1	NEDD4 binding protein 1	NM_153029 /// XM_005256262 /// XM_011523482	8.42371e-08	2.20669
203840_PM_at	8548	BLZF1	basic leucine zipper nuclear factor 1	NM_003666 /// XM_005245561 /// XM_011510092	0.000316699	2.20176
32088_PM_at	8548	BLZF1	basic leucine zipper nuclear factor 1	NM_003666 /// XM_005245561 /// XM_011510092	0.0016078	2.18091
214995_PM_s_at	60489 /// 200316	APOBEC3F /// APOBEC3G	apolipoprotein B mRNA editing enzyme, catalytic polypeptide-like 3F /// apolipoprotein	NM_001006666 /// NM_021822 /// NM_145298 /// XM_006724290 /// XM_011529994	0.000833442	2.17404
222233_PM_s_at	64421	DCLRE1C	DNA cross-link repair 1C	NM_001033855 /// NM_001033857 /// NM_001033858 /// NM_001289076 /// NM_001289077 /// NM	5.92215e-05	2.16615
204770_PM_at	6891	TAP2	transporter 2, ATP-binding cassette, sub-family B (MDR/TAP)	NM_000544 /// NM_001290043 /// NM_018833	0.00035707	2.16124
221867_PM_at	9683	N4BP1	NEDD4 binding protein 1	NM_153029 /// XM_005256262 /// XM_011523482	0.00114857	2.14689
225764_PM_at	2120	ETV6	ets variant 6	NM_001987 /// XM_011520607 /// XM_011520608 /// XM_011520609 /// XM_011520610 /// XM_01	0.000186136	2.12052
232517_PM_s_at	85441	HELZ2	helicase with zinc finger 2, transcriptional coactivator	NM_001037335 /// NM_033405 /// XM_011529092	0.000186581	2.11821
204601_PM_at	9683	N4BP1	NEDD4 binding protein 1	NM_153029 /// XM_005256262 /// XM_011523482	3.85764e-06	2.11397
1568713_PM_a_at	23216	TBC1D1	TBC1 (tre-2/USP6, BUB2, cdc16) domain family, member 1	NM_001253912 /// NM_001253913 /// NM_001253914 /// NM_001253915 /// NM_015173 /// XM_00	0.000748068	2.11039
203728_PM_at	578	BAK1	BCL2-antagonist/killer 1	NM_001188 /// XM_011514779 /// XM_011514780	0.000105569	2.10948
209770_PM_at	11119	BTN3A1	butyrophilin, subfamily 3, member A1	NM_001145008 /// NM_001145009 /// NM_007048 /// NM_194441 /// XM_005248833 /// XM_00524	2.3735e-05	2.10117
227376_PM_at	2737	GLI3	GLI family zinc finger 3	NM_000168 /// XM_005249703 /// XM_005249704 /// XM_011515272 /// XM_011515273 /// XM_01	2.0339e-05	2.09562
208729_PM_x_at	3106	HLA-B	major histocompatibility complex, class I, B	NM_005514 /// XM_005275100 /// XM_005275535 /// XM_006725905 /// XM_011514556 /// XM_01	6.13269e-05	2.09539
244849_PM_at	10371	SEMA3A	sema domain, immunoglobulin domain (Ig), short basic domain, secreted, (semaphorin) 3A	NM_006080 /// XM_005250110 /// XM_005250111 /// XM_006715839 /// XM_011515734 /// XM_01	0.000215106	2.0925
220030_PM_at	55359	STYK1	serine/threonine/tyrosine kinase 1	NM_018423 /// XM_005253417 /// XM_011520736 /// XM_011520737 /// XM_011520738 /// XM_01	4.32356e-05	2.09005
225438_PM_at	84955	NUDCD1	NudC domain containing 1	NM_001128211 /// NM_032869 /// XM_006716673	0.000219299	2.07746
209140_PM_x_at	3106	HLA-B	major histocompatibility complex, class I, B	NM_005514 /// XM_005275100 /// XM_005275535 /// XM_006725905 /// XM_011514556 /// XM_01	7.859e-06	2.0766
205842_PM_s_at	3717	JAK2	Janus kinase 2	NM_004972	0.00129044	2.06377
216252_PM_x_at	355	FAS	Fas cell surface death receptor	NM_000043 /// NM_152871 /// NM_152872 /// NM_152873 /// NM_152874 /// NM_152875 /// NM_	0.000108931	2.05928
211799_PM_x_at	3107	HLA-C	major histocompatibility complex, class I, C	NM_001243042 /// NM_002117	0.00012266	2.04552
211911_PM_x_at	3106	HLA-B	major histocompatibility complex, class I, B	NM_005514 /// XM_005275100 /// XM_005275535 /// XM_006725905 /// XM_011514556 /// XM_01	1.99753e-05	2.04254
201329_PM_s_at	2114	ETS2	v-ets avian erythroblastosis virus E26 oncogene homolog 2	NM_001256295 /// NM_005239 /// XM_005260935	0.00150532	2.04068
202430_PM_s_at	5359	PLSCR1	phospholipid scramblase 1	NM_021105 /// XM_005247538 /// XM_011512904 /// XM_011512905 /// XM_011512906 /// XM_01	0.000206351	2.02957
222001_PM_x_at	57234 /// 728855	LINC00623 /// LINC00869	long intergenic non-protein coding RNA 623 /// long intergenic non-protein coding RNA 8	NR_024510 /// NR_024511 /// NR_024584 /// NR_046135 /// NR_046136 /// NR_046137 /// NR_	1.08616e-05	2.02668
227905_PM_s_at	64343	AZI2	5-azacytidine induced 2	NM_001134432 /// NM_001134433 /// NM_001271650 /// NM_022461 /// XM_005265392 /// XM_00	0.000213292	2.02533
204040_PM_at	9781	RNF144A	ring finger protein 144A	NM_014746 /// XM_005246200 /// XM_005246202 /// XM_006711909 /// XM_011510424	0.000178585	2.02133
242898_PM_at	5610	EIF2AK2	eukaryotic translation initiation factor 2-alpha kinase 2	NM_001135651 /// NM_001135652 /// NM_002759 /// XM_011532987	0.000315864	2.02062
235609_PM_at	83990	BRIP1	BRCA1 interacting protein C-terminal helicase 1	NM_032043 /// XM_011525332 /// XM_011525333 /// XM_011525334 /// XM_011525335 /// XM_01	0.000608387	2.01717
202702_PM_at	7726	TRIM26	tripartite motif containing 26	NM_001242783 /// NM_003449 /// XM_005249374 /// XM_005249375 /// XM_005249376 /// XM_00	8.01236e-05	1.9932
229548_PM_at	---	---	---	---	4.91278e-05	1.98624
228714_PM_at	101927027	LOC101927027	uncharacterized LOC101927027	NR_110204 /// NR_110205 /// NR_110206	2.45454e-05	1.98552
224900_PM_at	51479	ANKFY1	ankyrin repeat and FYVE domain containing 1	NM_001257999 /// NM_016376 /// NM_020740 /// NR_047571 /// XM_005256679 /// XM_01152392	0.000126742	1.97523
221978_PM_at	3134	HLA-F	major histocompatibility complex, class I, F	NM_001098478 /// NM_001098479 /// NM_018950 /// XM_005249054 /// XM_005272809 /// XM_00	0.00100538	1.97244
235478_PM_at	64421	DCLRE1C	DNA cross-link repair 1C	NM_001033855 /// NM_001033857 /// NM_001033858 /// NM_001289076 /// NM_001289077 /// NM	0.000129493	1.97155
203689_PM_s_at	2332	FMR1	fragile X mental retardation 1	NM_001185075 /// NM_001185076 /// NM_001185081 /// NM_001185082 /// NM_002024 /// NR_03	7.90632e-06	1.95862
223830_PM_s_at	85363	TRIM5	tripartite motif containing 5	NM_033034 /// NM_033092 /// NM_033093 /// XM_005253183 /// XM_005253184 /// XM_00671835	6.14131e-05	1.95559
236451_PM_at	100996579	LOC100996579	uncharacterized LOC100996579	NR_110163 /// NR_110164	0.000618979	1.95416
200923_PM_at	3959	LGALS3BP	lectin, galactoside-binding, soluble, 3 binding protein	NM_005567	0.000186222	1.9478
58780_PM_s_at	55701	ARHGEF40	Rho guanine nucleotide exchange factor (GEF) 40	NM_001278529 /// NM_001278530 /// NM_018071 /// XM_005267844 /// XM_011536937 /// XM_01	4.7435e-05	1.94191
34689_PM_at	11277	TREX1	three prime repair exonuclease 1	NM_007248 /// NM_016381 /// NM_033627 /// NM_033628 /// NM_033629	2.56901e-05	1.93851
219759_PM_at	64167	ERAP2	endoplasmic reticulum aminopeptidase 2	NM_001130140 /// NM_022350 /// XM_011543544 /// XR_948283	3.11104e-05	1.92755
222631_PM_at	55300	PI4K2B	phosphatidylinositol 4-kinase type 2 beta	NM_018323 /// XM_005248174 /// XM_005248175 /// XM_011513855	4.93475e-05	1.92679
230438_PM_at	6913	TBX15	T-box 15	NM_152380 /// XM_005271161 /// XM_005271162 /// XM_011542052	2.20025e-05	1.92138
224035_PM_s_at	23786	BCL2L13	BCL2-like 13 (apoptosis facilitator)	NM_001270726 /// NM_001270727 /// NM_001270728 /// NM_001270729 /// NM_001270730 /// NM	0.00148629	1.92104
241412_PM_at	685	BTC	betacellulin	NM_001316963 /// NM_001729 /// XM_005263190 /// XM_011532211	0.000132751	1.91267
221875_PM_x_at	3134	HLA-F	major histocompatibility complex, class I, F	NM_001098478 /// NM_001098479 /// NM_018950 /// XM_005249054 /// XM_005272809 /// XM_00	5.47822e-05	1.90397
229037_PM_at	140691	TRIM69	tripartite motif containing 69	NM_001301144 /// NM_001301145 /// NM_001301146 /// NM_080745 /// NM_182985	3.08019e-06	1.8973
203281_PM_s_at	7318	UBA7	ubiquitin-like modifier activating enzyme 7	NM_003335 /// XM_005265430 /// XM_006713321 /// XM_011534070 /// XM_011534071 /// XM_01	0.00102175	1.89685
228450_PM_at	144100	PLEKHA7	pleckstrin homology domain containing, family A member 7	NM_175058 /// XM_006718149 /// XM_011519910 /// XM_011519911 /// XM_011519912 /// XM_01	0.000181417	1.89617
229429_PM_x_at	728855	LINC00623	long intergenic non-protein coding RNA 623	NR_024510 /// NR_024511 /// NR_024584 /// NR_109754	3.26936e-05	1.89611
226401_PM_at	84875	PARP10	poly(ADP-ribose) polymerase family member 10	NM_032789 /// XM_005251081 /// XM_011517336 /// XR_928358	0.000169888	1.89136
226312_PM_at	253260	RICTOR	RPTOR independent companion of MTOR, complex 2	NM_001285439 /// NM_001285440 /// NM_152756 /// XM_006714463 /// XM_011514005 /// XM_01	4.76538e-08	1.88816
223834_PM_at	29126	CD274	CD274 molecule	NM_001267706 /// NM_001314029 /// NM_014143 /// NR_052005 /// XM_006716759	0.000369849	1.88215
236471_PM_at	9603	NFE2L3	nuclear factor, erythroid 2-like 3	NM_004289	0.00105448	1.87935
233880_PM_at	57674	RNF213	ring finger protein 213	NM_001256071 /// NM_020914 /// NM_020954 /// XM_005257545 /// XM_005257546 /// XM_00672	2.24773e-05	1.87447
1554273_PM_a_at	64167	ERAP2	endoplasmic reticulum aminopeptidase 2	NM_001130140 /// NM_022350 /// XM_011543544 /// XR_948283	0.000336054	1.8731
207904_PM_s_at	4012	LNPEP	leucyl/cystinyl aminopeptidase	NM_005575 /// NM_175920	0.000308339	1.87143
219609_PM_at	79446	WDR25	WD repeat domain 25	NM_001161476 /// NM_024515 /// XM_005268056 /// XM_005268057 /// XM_005268058 /// XM_01	0.00116443	1.87117
223435_PM_s_at	9752 /// 56134 /// 56135 /// 56136 /// 56137 /// 56138 /// 56139 /// 56140 /// 56141 //	PCDHA1 /// PCDHA10 /// PCDHA11 /// PCDHA12 /// PCDHA13 /// PCDHA2 /// PCDHA3 /// PCDHA4 /// PCDHA5 /// PCDHA6 /// PCDHA7 /// PCDHA8 /// PCDHA9 /// PCDHAC1 /// PCDHAC2	protocadherin alpha 1 /// protocadherin alpha 10 /// protocadherin alpha 11 /// protoca	NM_014005 /// NM_018898 /// NM_018899 /// NM_018900 /// NM_018901 /// NM_018902 /// NM_	1.38449e-05	1.86667
201847_PM_at	3988	LIPA	lipase A, lysosomal acid, cholesterol esterase	NM_000235 /// NM_001127605 /// NM_001288979 /// NR_110233	0.000158328	1.86362
215245_PM_x_at	2332	FMR1	fragile X mental retardation 1	NM_001185075 /// NM_001185076 /// NM_001185081 /// NM_001185082 /// NM_002024 /// NR_03	2.48218e-06	1.86323
232271_PM_at	3174	HNF4G	hepatocyte nuclear factor 4, gamma	NM_004133 /// XM_011517514 /// XM_011517515 /// XM_011517516 /// XM_011517517 /// XM_01	9.12348e-05	1.86166
234984_PM_at	121441	NEDD1	neural precursor cell expressed, developmentally down-regulated 1	NM_001135175 /// NM_001135176 /// NM_001135177 /// NM_152905 /// XM_005268644 /// XM_00	1.44477e-05	1.8609
222134_PM_at	8528	DDO	D-aspartate oxidase	NM_003649 /// NM_004032	0.00153344	1.85652
215719_PM_x_at	355	FAS	Fas cell surface death receptor	NM_000043 /// NM_152871 /// NM_152872 /// NM_152873 /// NM_152874 /// NM_152875 /// NM_	0.00025359	1.85236
212657_PM_s_at	3557	IL1RN	interleukin 1 receptor antagonist	NM_000577 /// NM_173841 /// NM_173842 /// NM_173843 /// XM_005263661 /// XM_006712497 /	0.000377661	1.84985
236704_PM_at	101929787	LOC101929787	uncharacterized LOC101929787	XR_917209 /// XR_917210 /// XR_922060 /// XR_922061	4.42811e-05	1.84376
225439_PM_at	84955	NUDCD1	NudC domain containing 1	NM_001128211 /// NM_032869 /// XM_006716673	2.85071e-06	1.84048
1560128_PM_x_at	441108	C5orf56	chromosome 5 open reading frame 56	NM_001013717 /// NM_001207001 /// NM_001207002 /// NM_001207003 /// NR_045116	0.000323079	1.83771
212735_PM_at	9711	RUBCN	RUN domain and cysteine-rich domain containing, Beclin 1-interacting protein	NM_001145642 /// NM_014687 /// XM_005269374 /// XM_006713827 /// XM_006713828 /// XM_00	0.000565767	1.83743
226310_PM_at	253260	RICTOR	RPTOR independent companion of MTOR, complex 2	NM_001285439 /// NM_001285440 /// NM_152756 /// XM_006714463 /// XM_011514005 /// XM_01	1.00317e-06	1.82173
1552323_PM_s_at	159091	FAM122C	family with sequence similarity 122C	NM_001170779 /// NM_001170780 /// NM_001170781 /// NM_001170782 /// NM_001170783 /// NM	0.000458344	1.81906
222498_PM_at	64343	AZI2	5-azacytidine induced 2	NM_001134432 /// NM_001134433 /// NM_001271650 /// NM_022461 /// XM_005265392 /// XM_00	0.000241461	1.81806
217456_PM_x_at	3133	HLA-E	major histocompatibility complex, class I, E	NM_005516	0.000357289	1.81739
1570394_PM_at	54464	XRN1	5'-3' exoribonuclease 1	NM_001042604 /// NM_001282857 /// NM_001282859 /// NM_019001 /// XM_006713673 /// XM_01	0.000155771	1.80509
208812_PM_x_at	3107	HLA-C	major histocompatibility complex, class I, C	NM_001243042 /// NM_002117	5.5081e-06	1.79948
217199_PM_s_at	6773	STAT2	signal transducer and activator of transcription 2	NM_005419 /// NM_198332 /// XM_005269110 /// XM_005269111 /// XM_011538697 /// XM_01153	0.000942863	1.79818
204929_PM_s_at	10791	VAMP5	vesicle associated membrane protein 5	NM_006634	0.00172643	1.79495
227004_PM_at	6792	CDKL5	cyclin-dependent kinase-like 5	NM_001037343 /// NM_003159 /// XM_011545569 /// XM_011545570 /// XR_950484	0.000548397	1.79282
206911_PM_at	7706	TRIM25	tripartite motif containing 25	NM_005082	0.000395829	1.7926
226662_PM_at	55014	STX17	syntaxin 17	NM_017919 /// XM_011518820 /// XM_011518821 /// XM_011518822 /// XM_011518823 /// XR_92	1.61573e-05	1.78987
219868_PM_s_at	51479	ANKFY1	ankyrin repeat and FYVE domain containing 1	NM_001257999 /// NM_016376 /// NM_020740 /// NR_047571 /// XM_005256679 /// XM_01152392	0.000417904	1.78898
235457_PM_at	84441	MAML2	mastermind-like transcriptional coactivator 2	NM_032427 /// XM_011543023 /// XM_011543024 /// XM_011543025	0.000793041	1.78789
201937_PM_s_at	23549	DNPEP	aspartyl aminopeptidase	NM_012100 /// XM_005246430 /// XM_005246431 /// XM_005246432 /// XM_011510883 /// XM_01	0.00015325	1.77607
221241_PM_s_at	79370	BCL2L14	BCL2-like 14 (apoptosis facilitator)	NM_030766 /// NM_138722 /// NM_138723 /// NM_138724 /// XM_006719151 /// XM_011520848 /	4.64384e-05	1.77271
219011_PM_at	57664	PLEKHA4	pleckstrin homology domain containing, family A (phosphoinositide binding specific) mem	NM_001161354 /// NM_020904 /// XM_005259107 /// XM_006723301 /// XM_011527157 /// XM_01	4.34491e-05	1.77027
211529_PM_x_at	3135	HLA-G	major histocompatibility complex, class I, G	NM_002127 /// XM_011547651 /// XM_011547882 /// XM_011548048 /// XM_011548236 /// XM_01	0.000316188	1.76727
204780_PM_s_at	355	FAS	Fas cell surface death receptor	NM_000043 /// NM_152871 /// NM_152872 /// NM_152873 /// NM_152874 /// NM_152875 /// NM_	7.01674e-05	1.76545
204806_PM_x_at	3134	HLA-F	major histocompatibility complex, class I, F	NM_001098478 /// NM_001098479 /// NM_018950 /// XM_005249054 /// XM_005272809 /// XM_00	2.19161e-05	1.7638
211528_PM_x_at	3135	HLA-G	major histocompatibility complex, class I, G	NM_002127 /// XM_011547651 /// XM_011547882 /// XM_011548048 /// XM_011548236 /// XM_01	0.000843469	1.76344
225289_PM_at	6774	STAT3	signal transducer and activator of transcription 3 (acute-phase response factor)	NM_003150 /// NM_139276 /// NM_213662 /// XM_005257616 /// XM_005257617 /// XM_01152514	3.97014e-06	1.76248
1555154_PM_a_at	9444	QKI	QKI, KH domain containing, RNA binding	NM_001301085 /// NM_006775 /// NM_206853 /// NM_206854 /// NM_206855 /// XM_011536258 /	7.37222e-05	1.75626
224311_PM_s_at	51719	CAB39	calcium binding protein 39	NM_001130849 /// NM_001130850 /// NM_016289 /// XM_011511350	0.000213121	1.7528
202743_PM_at	8503	PIK3R3	phosphoinositide-3-kinase, regulatory subunit 3 (gamma)	NM_001114172 /// NM_001303427 /// NM_001303428 /// NM_001303429 /// NM_003629	0.000279119	1.74646
214012_PM_at	51752	ERAP1	endoplasmic reticulum aminopeptidase 1	NM_001040458 /// NM_001198541 /// NM_016442 /// XM_005272015 /// XM_005272016 /// XM_01	0.000837012	1.74504
212997_PM_s_at	11011	TLK2	tousled-like kinase 2	NM_001112707 /// NM_001284333 /// NM_001284363 /// NM_006852 /// XM_011524215 /// XM_01	2.9939e-05	1.73935
1554438_PM_at	56243	KIAA1217	KIAA1217	NM_001098500 /// NM_001098501 /// NM_001282767 /// NM_001282768 /// NM_001282769 /// NM	0.0018162	1.73364
207686_PM_s_at	841	CASP8	caspase 8, apoptosis-related cysteine peptidase	NM_001080124 /// NM_001080125 /// NM_001228 /// NM_033355 /// NM_033356 /// NM_033357 /	8.75731e-06	1.73057
225443_PM_at	55802	DCP1A	decapping mRNA 1A	NM_001290204 /// NM_001290205 /// NM_001290206 /// NM_001290207 /// NM_018403	9.5193e-07	1.7304
209310_PM_s_at	837	CASP4	caspase 4	NM_001225 /// NM_033306 /// NM_033307 /// XM_011543019	0.00163896	1.72682
232593_PM_at	93082	NEURL3	neuralized E3 ubiquitin protein ligase 3	NM_001080535 /// NM_001285485 /// NM_001285486 /// NR_026875 /// NR_104346 /// XM_01151	0.000607848	1.7231
229437_PM_at	114614	MIR155HG	MIR155 host gene	NR_001458	0.000113476	1.72308
214459_PM_x_at	3107	HLA-C	major histocompatibility complex, class I, C	NM_001243042 /// NM_002117	8.42992e-06	1.72113
1565454_PM_at	139629	XAGE-4	XAGE-4 protein	XR_921397 /// XR_938390	5.12191e-05	1.71774
228248_PM_at	253260	RICTOR	RPTOR independent companion of MTOR, complex 2	NM_001285439 /// NM_001285440 /// NM_152756 /// XM_006714463 /// XM_011514005 /// XM_01	5.65688e-06	1.71654
202964_PM_s_at	5993	RFX5	regulatory factor X, 5 (influences HLA class II expression)	NM_000449 /// NM_001025603 /// XM_005245405 /// XM_005245406 /// XM_011509847 /// XM_01	2.02562e-06	1.70724
210732_PM_s_at	3964	LGALS8	lectin, galactoside-binding, soluble, 8	NM_006499 /// NM_201543 /// NM_201544 /// NM_201545 /// XM_011544188	0.000374899	1.70298
210514_PM_x_at	3135	HLA-G	major histocompatibility complex, class I, G	NM_002127 /// XM_011547651 /// XM_011547882 /// XM_011548048 /// XM_011548236 /// XM_01	0.000627579	1.70129
226748_PM_at	256586	LYSMD2	LysM, putative peptidoglycan-binding, domain containing 2	NM_001143917 /// NM_153374	0.000961154	1.70093
217955_PM_at	23786	BCL2L13	BCL2-like 13 (apoptosis facilitator)	NM_001270726 /// NM_001270727 /// NM_001270728 /// NM_001270729 /// NM_001270730 /// NM	0.000140531	1.7009
242417_PM_at	144100 /// 283278	LOC283278 /// PLEKHA7	uncharacterized LOC283278 /// pleckstrin homology domain containing, family A member 7	NM_175058 /// XM_005253279 /// XM_005253280 /// XM_005275701 /// XM_005275702 /// XM_00	0.00109955	1.69695
244749_PM_at	101927204	LOC101927204	uncharacterized LOC101927204	NR_110184	0.000746152	1.69473
223097_PM_at	54936	ADPRHL2	ADP-ribosylhydrolase like 2	NM_017825 /// XM_011541636	0.000213776	1.69418
202963_PM_at	5993	RFX5	regulatory factor X, 5 (influences HLA class II expression)	NM_000449 /// NM_001025603 /// XM_005245405 /// XM_005245406 /// XM_011509847 /// XM_01	1.42171e-05	1.69329
218666_PM_s_at	55014	STX17	syntaxin 17	NM_017919 /// XM_011518820 /// XM_011518821 /// XM_011518822 /// XM_011518823 /// XR_92	7.45256e-05	1.68905
220998_PM_s_at	81622	UNC93B1	unc-93 homolog B1 (C. elegans)	NM_030930 /// XM_011545290 /// XM_011545291	0.000140964	1.68618
235050_PM_at	154091	SLC2A12	solute carrier family 2 (facilitated glucose transporter), member 12	NM_145176 /// XM_006715349	0.00172479	1.6822
205379_PM_at	874	CBR3	carbonyl reductase 3	NM_001236 /// XM_011529772	0.00119393	1.68003
216526_PM_x_at	3107	HLA-C	major histocompatibility complex, class I, C	NM_001243042 /// NM_002117	7.54061e-06	1.67465
212733_PM_at	9711	RUBCN	RUN domain and cysteine-rich domain containing, Beclin 1-interacting protein	NM_001145642 /// NM_014687 /// XM_005269374 /// XM_006713827 /// XM_006713828 /// XM_00	0.000263628	1.67395
226823_PM_at	65979	PHACTR4	phosphatase and actin regulator 4	NM_001048183 /// NM_023923 /// XM_005245970 /// XM_006710842 /// XM_006710843 /// XM_00	9.5935e-05	1.66853
211924_PM_s_at	5329	PLAUR	plasminogen activator, urokinase receptor	NM_001005376 /// NM_001005377 /// NM_001301037 /// NM_002659 /// XM_005258990 /// XM_01	0.000866005	1.6553
233660_PM_at	30844	EHD4	EH domain containing 4	NM_139265	0.000577769	1.65391
210845_PM_s_at	5329	PLAUR	plasminogen activator, urokinase receptor	NM_001005376 /// NM_001005377 /// NM_001301037 /// NM_002659 /// XM_005258990 /// XM_01	0.000444213	1.6525
204338_PM_s_at	5999	RGS4	regulator of G-protein signaling 4	NM_001102445 /// NM_001113380 /// NM_001113381 /// NM_005613	0.000420466	1.65212
228638_PM_at	---	---	---	---	0.000417311	1.64951
229793_PM_at	56624 /// 653308	ASAH2 /// ASAH2B	N-acylsphingosine amidohydrolase (non-lysosomal ceramidase) 2 /// N-acylsphingosine ami	NM_001079516 /// NM_001143974 /// NM_019893 /// XM_005270059 /// XM_005270060 /// XM_00	2.46752e-05	1.64013
209846_PM_s_at	11118	BTN3A2	butyrophilin, subfamily 3, member A2	NM_001197246 /// NM_001197247 /// NM_001197248 /// NM_001197249 /// NM_007047 /// XM_00	0.0010131	1.63732
227462_PM_at	64167	ERAP2	endoplasmic reticulum aminopeptidase 2	NM_001130140 /// NM_022350 /// XM_011543544 /// XR_948283	3.71146e-07	1.63539
239005_PM_at	---	---	---	---	0.000305391	1.6222
209732_PM_at	9976	CLEC2B	C-type lectin domain family 2, member B	NM_005127	0.000223392	1.62211
217436_PM_x_at	3137	HLA-J	major histocompatibility complex, class I, J (pseudogene)	NR_024240	0.000360139	1.6216
226255_PM_at	10009	ZBTB33	zinc finger and BTB domain containing 33	NM_001184742 /// NM_006777	1.35246e-05	1.62102
204702_PM_s_at	9603	NFE2L3	nuclear factor, erythroid 2-like 3	NM_004289	0.000206001	1.62029
212986_PM_s_at	11011	TLK2	tousled-like kinase 2	NM_001112707 /// NM_001284333 /// NM_001284363 /// NM_006852 /// XM_011524215 /// XM_01	0.000238168	1.61831
217873_PM_at	51719	CAB39	calcium binding protein 39	NM_001130849 /// NM_001130850 /// NM_016289 /// XM_011511350	4.46025e-06	1.61754
38703_PM_at	23549	DNPEP	aspartyl aminopeptidase	NM_012100 /// XM_005246430 /// XM_005246431 /// XM_005246432 /// XM_011510883 /// XM_01	2.61007e-05	1.60843
229074_PM_at	30844	EHD4	EH domain containing 4	NM_139265	0.000485785	1.60495
220367_PM_s_at	79595	SAP130	Sin3A associated protein 130kDa	NM_001145928 /// NM_024545 /// XM_005263767 /// XM_005263768 /// XM_005263769 /// XM_00	3.73379e-05	1.60482
224402_PM_s_at	83417	FCRL4	Fc receptor-like 4	NM_031282 /// XM_011510034	0.000779906	1.60135
218508_PM_at	55802	DCP1A	decapping mRNA 1A	NM_001290204 /// NM_001290205 /// NM_001290206 /// NM_001290207 /// NM_018403	3.59296e-05	1.59903
219218_PM_at	57597	BAHCC1	BAH domain and coiled-coil containing 1	NM_001080519 /// NM_001291324 /// NM_024696 /// XM_006721989 /// XM_011525061 /// XM_01	0.000218903	1.59832
221013_PM_s_at	23780	APOL2	apolipoprotein L, 2	NM_030882 /// NM_145637 /// XM_011530074 /// XM_011530075 /// XM_011530076 /// XM_01153	1.02802e-05	1.59421
208653_PM_s_at	8763	CD164	CD164 molecule, sialomucin	NM_001142401 /// NM_001142402 /// NM_001142403 /// NM_001142404 /// NM_006016	0.000265829	1.59359
213469_PM_at	80055	PGAP1	post-GPI attachment to proteins 1	NM_024989 /// XM_011511878 /// XM_011511879 /// XM_011511880	0.000817755	1.58843
207418_PM_s_at	8528	DDO	D-aspartate oxidase	NM_003649 /// NM_004032	0.00104081	1.58087
221696_PM_s_at	55359	STYK1	serine/threonine/tyrosine kinase 1	NM_018423 /// XM_005253417 /// XM_011520736 /// XM_011520737 /// XM_011520738 /// XM_01	0.000644486	1.57771
227193_PM_at	7782	SLC30A4	solute carrier family 30 (zinc transporter), member 4	NM_013309 /// XM_011521997	1.46008e-05	1.57554
242878_PM_at	---	---	---	---	3.19046e-05	1.57525
237579_PM_at	---	---	---	---	0.000289728	1.57209
226345_PM_at	221079	ARL5B	ADP-ribosylation factor like GTPase 5B	NM_178815 /// XM_005252400 /// XM_005252401	0.000937838	1.57055
217986_PM_s_at	11177	BAZ1A	bromodomain adjacent to zinc finger domain 1A	NM_013448 /// NM_182648 /// XM_011536374 /// XM_011536375 /// XM_011536376 /// XR_94338	0.000228872	1.56947
227262_PM_at	145864	HAPLN3	hyaluronan and proteoglycan link protein 3	NM_001307952 /// NM_178232 /// XM_011521260 /// XM_011521261 /// XR_243204 /// XR_93175	0.00167215	1.56858
239376_PM_at	64421	DCLRE1C	DNA cross-link repair 1C	NM_001033855 /// NM_001033857 /// NM_001033858 /// NM_001289076 /// NM_001289077 /// NM	0.000300825	1.56773
209788_PM_s_at	51752	ERAP1	endoplasmic reticulum aminopeptidase 1	NM_001040458 /// NM_001198541 /// NM_016442 /// XM_005272015 /// XM_005272016 /// XM_01	0.000275655	1.56377
1561019_PM_at	---	---	---	---	0.00021847	1.56223
202906_PM_s_at	4683	NBN	nibrin	NM_001024688 /// NM_002485 /// XM_005250923 /// XM_011517044 /// XM_011517045 /// XM_01	1.49052e-05	1.56119
223167_PM_s_at	29761	USP25	ubiquitin specific peptidase 25	NM_001283041 /// NM_001283042 /// NM_013396 /// XM_005260949 /// XM_006723992 /// XM_01	0.0016708	1.56102
201739_PM_at	6446	SGK1	serum/glucocorticoid regulated kinase 1	NM_001143676 /// NM_001143677 /// NM_001143678 /// NM_001291995 /// NM_005627 /// XM_01	2.39276e-05	1.5555
228964_PM_at	639	PRDM1	PR domain containing 1, with ZNF domain	NM_001198 /// NM_182907 /// XM_005267094 /// XM_006715550 /// XM_011536062 /// XM_01153	0.000325383	1.5484
201762_PM_s_at	5721	PSME2	proteasome activator subunit 2	NM_002818 /// XM_006720213	1.11087e-05	1.54772
222708_PM_s_at	55014	STX17	syntaxin 17	NM_017919 /// XM_011518820 /// XM_011518821 /// XM_011518822 /// XM_011518823 /// XR_92	0.000397977	1.5426
236077_PM_at	2595	GANC	glucosidase, alpha; neutral C	NM_001301409 /// NM_001301410 /// NM_198141	3.63872e-06	1.54123
214688_PM_at	7091	TLE4	transducin-like enhancer of split 4	NM_001282748 /// NM_001282749 /// NM_001282753 /// NM_001282760 /// NM_007005 /// NR_10	0.000349033	1.53629
1569470_PM_a_at	84978	FRMD5	FERM domain containing 5	NM_001286490 /// NM_001286491 /// NM_032892 /// NR_104455 /// XM_005254730 /// XM_01152	4.5747e-05	1.53618
210385_PM_s_at	51752	ERAP1	endoplasmic reticulum aminopeptidase 1	NM_001040458 /// NM_001198541 /// NM_016442 /// XM_005272015 /// XM_005272016 /// XM_01	8.45978e-05	1.53365
224641_PM_at	84248	FYTTD1	forty-two-three domain containing 1	NM_001011537 /// NM_032288 /// NR_027840	0.000495464	1.52679
214543_PM_x_at	9444	QKI	QKI, KH domain containing, RNA binding	NM_001301085 /// NM_006775 /// NM_206853 /// NM_206854 /// NM_206855 /// XM_011536258 /	0.000126506	1.52541
226908_PM_at	121227	LRIG3	leucine-rich repeats and immunoglobulin-like domains 3	NM_001136051 /// NM_153377 /// XM_011537893	0.00171568	1.52471
1552417_PM_a_at	121441	NEDD1	neural precursor cell expressed, developmentally down-regulated 1	NM_001135175 /// NM_001135176 /// NM_001135177 /// NM_152905 /// XM_005268644 /// XM_00	0.000999016	1.52081
218043_PM_s_at	64343	AZI2	5-azacytidine induced 2	NM_001134432 /// NM_001134433 /// NM_001271650 /// NM_022461 /// XM_005265392 /// XM_00	0.00045968	1.5162
202303_PM_x_at	8467	SMARCA5	SWI/SNF related, matrix associated, actin dependent regulator of chromatin, subfamily a	NM_003601 /// XM_011532361	6.77605e-05	1.51408
228953_PM_at	123720	WHAMM	WAS protein homolog associated with actin, golgi membranes and microtubules	NM_001080435 /// XM_005272421 /// XM_005272422 /// XM_005272423 /// XM_005272424 /// XM	0.000192921	1.51222
207374_PM_at	57047	PLSCR2	phospholipid scramblase 2	NM_001199978 /// NM_001199979 /// NM_020359 /// XM_011513012 /// XM_011513013 /// XM_01	0.00130959	1.51196
1552639_PM_at	113730	KLHDC7B	kelch domain containing 7B	NM_138433	9.98051e-05	1.50875
204781_PM_s_at	355	FAS	Fas cell surface death receptor	NM_000043 /// NM_152871 /// NM_152872 /// NM_152873 /// NM_152874 /// NM_152875 /// NM_	0.000752634	1.50822
213325_PM_at	25945	PVRL3	poliovirus receptor-related 3	NM_001243286 /// NM_001243288 /// NM_015480 /// XM_005247322 /// XM_011512662 /// XM_01	0.00127083	1.50661
227438_PM_at	80216	ALPK1	alpha kinase 1	NM_001102406 /// NM_001253884 /// NM_025144 /// XM_005263245 /// XM_005263246 /// XM_00	0.000559266	1.50414
208936_PM_x_at	3964	LGALS8	lectin, galactoside-binding, soluble, 8	NM_006499 /// NM_201543 /// NM_201544 /// NM_201545 /// XM_011544188	7.54694e-05	1.50405
239725_PM_at	80055	PGAP1	post-GPI attachment to proteins 1	NM_024989 /// XM_011511878 /// XM_011511879 /// XM_011511880	0.00104869	1.50286
213859_PM_x_at	8467	SMARCA5	SWI/SNF related, matrix associated, actin dependent regulator of chromatin, subfamily a	NM_003601 /// XM_011532361	1.35497e-05	1.50263
213851_PM_at	375346	TMEM110	transmembrane protein 110	NM_198563	0.000822365	1.50117
